# Supplementary material for: WRKY Transcription Factors Modulate the Flavonoid Pathway of Rhododendron chrysanthum Pall. Under UV-B Stress
Source: Plants (Basel). 2025 Jan 4;14(1):133. doi: 10.3390/plants14010133 (PMC11723172; doi:10.3390/plants14010133)
Supplement: Supplementary file 1 [file plants-14-00133-s001.zip]

Archive with 2 entries (2 files):
- Supplementary Figuers .pdf
- Supplementary Tables.xlsx
