# Supplementary material for: WRKY Transcription Factors Modulate the Flavonoid Pathway of Rhododendron chrysanthum Pall. Under UV-B Stress
Source: Plants (Basel). 2025 Jan 4;14(1):133. doi: 10.3390/plants14010133 (PMC11723172; doi:10.3390/plants14010133)
Supplement: Supplementary file 1 [file plants-14-00133-s001.zip › Supplementary Tables.xlsx]

## Sheet:  Table S1
Table S1. Information on metabolites identified by widely targeted metabolomics
Index	Formula	Compounds	Class I	Class II	CAS	Level	M1	M2	M3	N1	N2	N3	VIP	p_value	FDR	Fold_Change	Log2FC	Type
mws0178	C16H18O9	Chlorogenic acid (3-O-Caffeoylquinic acid)*	Phenolic acids	Phenolic acids	327-97-9	1	6.46589e+06	7.56731e+06	6.42881e+06	1.02941e+07	8.70687e+06	8.21502e+06	1.59629	0.0483574	0.692426	1.33007	0.411507	insig
pmb3074	C16H18O8	5-O-p-Coumaroylquinic acid	Phenolic acids	Phenolic acids	1899-30-5	2	851415	460457	2819310	6.78604e+06	5.70305e+06	7.19454e+06	1.62723	0.00676172	0.624039	4.76465	2.25237	up
pmb0751	C16H16O7	Trans-5-O-(p-Coumaroyl)shikimate	Phenolic acids	Phenolic acids	-	3	13340	27916	38181	72644.4	31675	88705.2	1.33341	0.142546	0.692426	2.42991	1.2809	up
mws2212	C9H8O4	Caffeic acid	Phenolic acids	Phenolic acids	331-39-5	3	516292	490554	468881	435813	485060	460469	1.16571	0.186391	0.699777	0.936041	-0.095356	insig
mws4085	C11H12O5	Sinapic acid	Phenolic acids	Phenolic acids	530-59-6	3	107856	98077.5	45326.1	86554.6	77643.2	84098.7	0.179683	0.96424	0.98765	0.988206	-0.0171167	insig
mws0906	C16H22O8	Coniferin	Phenolic acids	Phenolic acids	531-29-3	3	1.31014e+07	8.16421e+06	1.05018e+07	1.02464e+07	1.54459e+07	1.18918e+07	0.810226	0.407273	0.759293	1.1831	0.242574	insig
MWSCX015	C9H8O3	Caffeic aldehyde	Phenolic acids	Phenolic acids	141632-15-7	3	2.64241e+06	2.3652e+06	2.69718e+06	2.9636e+06	2.22582e+06	2.6755e+06	0.145537	0.837555	0.94231	1.02078	0.029676	insig
mws0011	C17H24O9	Syringin	Phenolic acids	Phenolic acids	118-34-3	2	4.25008e+06	5.2186e+06	3.84388e+06	7.5777e+06	4.86884e+06	8.40092e+06	1.40939	0.130077	0.692426	1.566	0.647083	up
mws0017	C7H19N3	Spermidine	Alkaloids	Alkaloids	124-20-9	3	472869	446897	564506	602446	597548	444234	0.684113	0.450787	0.768763	1.10777	0.147655	insig
mws0250	C9H11NO3	L-Tyrosine*	Amino acids and derivatives	Amino acids and derivatives	60-18-4	1	2.64979e+06	1.49356e+06	2.41179e+06	4.45396e+06	3.80562e+06	4.40459e+06	1.65549	0.0129286	0.624039	1.93195	0.950056	up
pme0021	C9H11NO2	L-Phenylalanine	Amino acids and derivatives	Amino acids and derivatives	63-91-2	1	3.8769e+06	6.23553e+06	4.90352e+06	9.30067e+06	7.69639e+06	8.67146e+06	1.65543	0.016564	0.624039	1.70942	0.773506	up
pme3443	C11H12O4	Sinapinaldehyde	Phenolic acids	Phenolic acids	4206-58-0	3	894827	217878	361569	364136	499250	272424	0.249233	0.645938	0.869624	0.770419	-0.376285	insig
HJN003	C17H22O10	1-O-Sinapoyl-β-D-glucose	Phenolic acids	Phenolic acids	-	1	1.40623e+06	999115	1.83474e+06	1.86518e+07	4.72858e+06	1.15771e+07	1.71749	0.125186	0.692426	8.24449	3.04343	up
pme1439	C9H8O3	p-Coumaric acid	Phenolic acids	Phenolic acids	501-98-4	2	470837	1085795	1.41288e+06	379680	554415	1.45821e+06	0.478495	0.680915	0.884256	0.805624	-0.311822	insig
Lhhp120814	C10H12O2	Eugenol	Phenolic acids	Phenolic acids	97-53-0	2	2.54745e+06	1848590	2.03879e+06	2.22997e+06	2.09395e+06	2.36755e+06	0.426826	0.730885	0.899857	1.03989	0.0564247	insig
mws0014	C10H10O4	Ferulic acid	Phenolic acids	Phenolic acids	537-98-4	3	622176	534813	288866	307216	433618	229397	1.02188	0.258869	0.70551	0.671042	-0.575525	insig
MWS20194	C9H8O2	Cinnamic acid	Phenolic acids	Phenolic acids	140-10-3	3	183759	121507	204991	152728	191277	160078	0.0441876	0.945675	0.984848	0.987899	-0.0175641	insig
Wahp005277	C34H37N3O9	Tricaffeoyl Spermidine	Alkaloids	Phenolamine	-	3	198298	204206	182488	215713	204646	328315	1.12412	0.300277	0.712989	1.2798	0.355921	insig
pma0149	C15H16O9	Sinapoyl malate	Phenolic acids	Phenolic acids	92344-58-6	3	203398	1.01107e+06	459315	449553	468583	443076	0.00765049	0.704702	0.891805	0.813252	-0.298225	insig
mws0853	C11H14O4	Sinapyl alcohol*	Phenolic acids	Phenolic acids	537-33-7	3	337620	116158	206139	114884	269722	103534	0.631027	0.532706	0.811862	0.739698	-0.434991	insig
MWS0550	C9H8O	Cinnamaldehyde	Phenolic acids	Phenolic acids	14371-10-9	3	104836	138852	163430	212790	111715	149485	0.521858	0.556545	0.821057	1.16426	0.219409	insig
pmp001214	C16H24NO5+	Sinapine	Alkaloids	Phenolamine	18696-26-9	3	29752.8	68355	96705	65020	101710	50015	0.391989	0.783078	0.92089	1.11258	0.15391	insig
pme0088	C15H10O6	Luteolin (5,7,3',4'-Tetrahydroxyflavone)	Flavonoids	Flavones	491-70-3	3	78227.3	34041.8	28128.3	53193.9	68016.7	65351.3	0.959997	0.436054	0.763796	1.32881	0.410139	insig
pme2954	C15H10O7	Quercetin	Flavonoids	Flavonols	117-39-5	1	552593	4.68731e+06	4.09009e+06	1.26274e+06	1.26133e+06	1.24422e+06	0.702351	0.287306	0.711802	0.40389	-1.30796	insig
mws1068	C15H10O6	Kaempferol (3,5,7,4'-Tetrahydroxyflavone)	Flavonoids	Flavonols	520-18-3	2	117928	77166.9	83938.7	150387	139266	218760	1.59106	0.0720394	0.692426	1.82205	0.86556	up
mws0032	C15H10O8	Myricetin	Flavonoids	Flavonols	529-44-2	3	4.71719e+06	3.54458e+06	3.12669e+06	5.35992e+06	4.84805e+06	4.84411e+06	1.41784	0.111469	0.692426	1.3217	0.40239	insig
mws0048	C21H20O10	Apigenin-8-C-Glucoside (Vitexin)*	Flavonoids	Flavones	3681-93-4	3	64727.1	56844.6	40102.9	62274.7	61012.5	79596.8	1.10115	0.220806	0.699777	1.25489	0.327561	insig
Lmmn004912	C16H12O7	3-O-Methylquercetin	Flavonoids	Flavonols	1486-70-0	2	647451	1.38355e+06	285989	1.54409e+06	3.15757e+06	2.67035e+06	1.49279	0.0506244	0.692426	3.18172	1.66981	up
mws1002	C17H14O8	Syringetin	Flavonoids	Flavonols	4423-37-4	3	128788	142238	105255	171615	127026	233698	1.19916	0.228961	0.699777	1.41474	0.500538	insig
Lmyn001269	C27H30O16	Kaempferol-3-O-sophoroside	Flavonoids	Flavonols	19895-95-5	2	742302	159756	140042	295824	766482	501472	0.887446	0.513505	0.798125	1.5006	0.585541	insig
mws0059	C27H30O16	Quercetin-3-O-rutinoside (Rutin)	Flavonoids	Flavonols	153-18-4	2	822334	1.05868e+06	826212	1.10759e+06	1.0345e+06	1.15118e+06	1.41063	0.114375	0.692426	1.21647	0.282706	insig
Zmap009745	C18H16O7	Ayanin (3',5-Dihydroxy-3,4',7-Trimethoxyflavone)*	Flavonoids	Flavones	572-32-7	2	699217	482563	523486	714432	812971	1.10612e+06	1.47958	0.101505	0.692426	1.54435	0.626997	up
mws0917	C17H14O7	3,7-Di-O-methylquercetin	Flavonoids	Flavonols	2068-02-2	2	8.07126e+06	8.67206e+06	1.31527e+07	1.22048e+07	6.95456e+06	1.52024e+07	0.3788	0.638001	0.866595	1.14937	0.200849	insig
Lmsn002815	C27H30O15	Kaempferol-3-O-rutinoside(Nicotiflorin)	Flavonoids	Flavonols	17650-84-9	1	1.77863e+06	1.57764e+06	1.88619e+06	2.54908e+06	1.6796e+06	2.66778e+06	1.1929	0.213066	0.699777	1.3155	0.395614	insig
mws1434	C21H20O10	Apigenin-6-C-glucoside (Isovitexin)*	Flavonoids	Flavones	38953-85-4	3	110045	33852.3	39314.8	118390	46965.2	56811	0.485599	0.715742	0.895488	1.21262	0.278124	insig
mws0919	C21H20O10	Kaempferol-3-O-rhamnoside (Afzelin)(Kaempferin)	Flavonoids	Flavonols	482-39-3	1	1.77911e+07	2.09307e+07	1.51458e+07	2.36795e+07	2.25874e+07	2.53141e+07	1.55581	0.0531859	0.692426	1.32883	0.410159	insig
MWSHY0104	C21H20O11	Luteolin-7-O-glucoside (Cynaroside)	Flavonoids	Flavones	5373-11-5	2	3.21776e+07	1.31644e+07	4759930	2.29215e+07	3.99581e+07	3.23954e+07	1.15559	0.202537	0.699777	1.90163	0.927234	up
Hmln002321	C24H22O15	Quercetin-3-O-(6''-O-malonyl)glucoside	Flavonoids	Flavonols	-	3	143812	3.1626e+06	1.65745e+06	284434	75783.8	356556	1.09929	0.24502	0.702953	0.144398	-2.79187	down
pmp001106	C27H30O15	Vitexin-2''-O-glucoside	Flavonoids	Flavones	61360-94-9	3	1.00945e+06	711270	692832	949512	1.24869e+06	1.20269e+06	1.44107	0.0769026	0.692426	1.40908	0.494754	insig
pme3227	C27H30O14	Vitexin-2''-O-rhamnoside	Flavonoids	Flavones	64820-99-1	3	2.04192e+06	855900	853292	917717	2.0604e+06	1632246	0.584531	0.610181	0.853271	1.22906	0.29756	insig
Lmjp002596	C26H28O16	Quercetin-3-O-sambubioside*	Flavonoids	Flavonols	83048-35-5	1	673260	1.32429e+06	1289145	1348020	628848	586206	0.717815	0.500391	0.795589	0.779833	-0.358762	insig
MWSHY0046	C21H20O12	Quercetin-3-O-glucoside (Isoquercitrin)*	Flavonoids	Flavonols	482-35-9	2	2.17486e+07	4.19273e+07	5.45313e+07	3.74902e+07	5.2468e+07	4.84602e+07	0.665147	0.570687	0.827708	1.17098	0.227718	insig
MWSHY0132	C21H20O11	Quercetin-3-O-rhamnoside(Quercitrin)	Flavonoids	Flavonols	522-12-3	2	3.68153e+06	5.76765e+06	5.17679e+06	5.63702e+06	5.33601e+06	7.15296e+06	1.07565	0.236712	0.699777	1.2393	0.309527	insig
MWSHY0162	C27H30O17	Quercetin-3-O-sophoroside (Baimaside)	Flavonoids	Flavonols	18609-17-1	2	202744	357666	109010	342898	469608	326503	1.23392	0.154632	0.699777	1.70149	0.766795	up
mws0913	C21H20O11	Kaempferol-3-O-galactoside (Trifolin)	Flavonoids	Flavonols	23627-87-4	2	2364475	1978655	5.9347e+06	4.6329e+06	1.52264e+06	2.32099e+06	0.353815	0.722658	0.897314	0.824739	-0.27799	insig
MWSHY0121	C21H18O12	Luteolin-7-O-glucuronide*	Flavonoids	Flavones	29741-10-4	2	905331	3983285	2.88114e+06	1.22243e+06	1015280	1.02563e+06	1.14888	0.236709	0.699777	0.420007	-1.25152	down
pmb3006	C21H20O10	Apigenin-7-O-glucoside(Cosmosiin)*	Flavonoids	Flavones	578-74-5	3	1023670	805610	1052210	995135	455580	1104270	0.562335	0.652779	0.873056	0.886689	-0.1735	insig
MWSHY0017	C15H12O5	Naringenin (5,7,4'-Trihydroxyflavanone)*	Flavonoids	Flavanones	480-41-1	1	1.97399e+06	367032	404047	713859	1.13604e+06	706173	0.3615	0.917839	0.972518	0.931151	-0.102913	insig
Zmdp005767	C25H24O12	Formononetin-7-O-(6''-Malonyl)glucoside	Flavonoids	Isoflavones	-	3	33893.8	26383.5	42208.1	46893	38817.3	54720.9	1.30913	0.1226	0.692426	1.37026	0.454445	insig
pmp000548	C16H12O6	Pratensein	Flavonoids	Isoflavones	2284-31-3	3	1.16726e+07	9.27457e+06	1.08473e+07	1.99912e+07	1.30485e+07	2.50347e+07	1.53704	0.122643	0.692426	1.82656	0.869126	up
mws0895	C21H20O10	Genistein-7-O-Glucoside (Genistin)	Flavonoids	Isoflavones	529-59-9	3	314386	522693	634393	332075	354993	386936	1.01056	0.291964	0.712587	0.729884	-0.454262	insig
mws0894	C22H22O10	Glycitin	Flavonoids	Isoflavones	40246-10-4	3	1.37299e+06	1.98784e+06	2.07588e+06	1.46959e+06	1.49033e+06	1.42456e+06	1.13062	0.252959	0.70551	0.80646	-0.310325	insig
pme3233	C16H12O5	Calycosin	Flavonoids	Isoflavones	20575-57-9	3	89643.4	176878	89195.6	97222.1	99845.7	125361	0.189217	0.74591	0.907257	0.906419	-0.141751	insig
mws1173	C15H12O5	Garbanzol	Flavonoids	Flavonols	1226-22-8	3	3.05718e+06	3.139e+06	3.18783e+06	3.06779e+06	3.49979e+06	3.23382e+06	0.88487	0.385921	0.748157	1.04448	0.062782	insig
mws0914	C15H12O5	3,5,7-Trihydroxyflavanone (Pinobanksin)	Flavonoids	Flavanonols	548-82-3	1	2.85975e+06	634703	550816	987767	1.6218e+06	1.12486e+06	0.331064	0.905254	0.967385	0.92316	-0.115348	insig
MWSHY0203	C15H14O6	Catechin	Flavonoids	Flavanols	154-23-4	1	2.96725e+07	1.17002e+07	1.40041e+07	1.72514e+07	3.01503e+07	2.41463e+07	0.822247	0.476574	0.779385	1.29202	0.36963	insig
pme2960	C15H12O5	Naringenin chalcone; 2',4,4',6'-Tetrahydroxychalcone	Flavonoids	Chalcones	73692-50-9	1	1.06798e+06	828685	871067	1.44157e+06	2.19466e+06	1.89833e+06	1.7352	0.0407157	0.680002	1.99967	0.999764	up
mws0064	C15H12O6	Eriodictyol (5,7,3',4'-Tetrahydroxyflavanone)	Flavonoids	Flavanones	552-58-9	3	388024	79456.5	70384.4	190041	331142	214456	0.879119	0.60547	0.852261	1.3677	0.451753	insig
mws2118	C21H24O10	Phloretin-2'-O-glucoside (Phlorizin)	Flavonoids	Chalcones	60-81-1	1	4.78261e+06	3.04291e+06	2.99584e+06	3.29396e+06	4.49303e+06	4.28832e+06	0.621244	0.585526	0.837915	1.11588	0.15818	insig
pme3475	C15H12O5	Butin; 7,3',4'-Trihydroxyflavanone*	Flavonoids	Flavanones	492-14-8	1	898091	709738	813674	1.55208e+06	1.76103e+06	1.75298e+06	1.84036	0.000692405	0.624039	2.09212	1.06497	up
pme1201	C15H14O5	Phloretin	Flavonoids	Chalcones	60-82-2	3	285534	116826	95409.8	175842	293143	280058	1.05505	0.313472	0.717844	1.5048	0.589572	up
MW0139629	C16H14O5	Sakuranetin	Flavonoids	Flavanones	2957-21-3	3	715803	331873	294650	445941	521901	304677	0.00246901	0.886218	0.960927	0.947995	-0.0770485	insig
mws1094	C15H12O6	Aromadendrin (Dihydrokaempferol)	Flavonoids	Flavanonols	480-20-6	3	485059	238048	248573	269603	533932	378358	0.630846	0.563204	0.822968	1.21634	0.282546	insig
mws1422	C15H14O5	Epiafzelechin	Flavonoids	Flavanols	24808-04-6	2	782145	557760	656515	551070	884410	760365	0.473444	0.604336	0.851222	1.09989	0.137361	insig
MWSHY0048	C15H12O8	Dihydromyricetin (Ampelopsin)	Flavonoids	Flavanonols	27200-12-0	2	1.73365e+07	1.20088e+07	9.08038e+06	2.20197e+07	17189914	1.98624e+07	1.41185	0.0850578	0.692426	1.53731	0.620404	up
mws0920	C15H10O7	Tricetin (5,7,3',4',5'-Pentahydroxyflavone)	Flavonoids	Flavones	520-31-0	3	1.36997e+06	1.87009e+06	877119	1.94855e+06	1.01177e+06	1.83384e+06	0.469485	0.612483	0.853271	1.16443	0.21962	insig
mws0049	C15H14O7	Gallocatechin	Flavonoids	Flavanols	970-73-0	1	2.98436e+07	7.85617e+06	6.45607e+06	1.39514e+07	2.42944e+07	1.80292e+07	0.784904	0.658686	0.873163	1.27446	0.349889	insig
MWSHY0098	C15H14O7	Epigallocatechin	Flavonoids	Flavanols	970-74-1	1	8981063	6.50539e+06	5.38325e+06	6.7174e+06	1.11021e+07	7.28618e+06	0.73273	0.465122	0.772624	1.20297	0.266605	insig
mws0044	C15H12O7	Taxifolin(Dihydroquercetin)	Flavonoids	Flavanonols	480-18-2	1	1.26893e+07	8.19456e+06	8.1519e+06	7.33002e+06	7.05681e+06	1.11609e+07	0.543765	0.593618	0.844906	0.879871	-0.184637	insig
pme0001	C28H34O15	Hesperetin-7-O-neohesperidoside(Neohesperidin)*	Flavonoids	Flavanones	13241-33-3	3	500732	417532	623846	419785	500833	410234	0.866676	0.370185	0.743812	0.863007	-0.212555	insig
mws1179	C21H22O10	Naringenin-7-O-glucoside (Prunin)*	Flavonoids	Flavanones	529-55-5	1	1.80188e+07	4.29326e+06	5.48704e+06	7.581e+06	1.61977e+07	1.12247e+07	0.69809	0.665277	0.875622	1.25916	0.332456	insig
pme3285	C15H14O5	Afzelechin (3,5,7,4'-Tetrahydroxyflavan)	Flavonoids	Flavanols	2545-00-8	2	4.56041e+06	1.08782e+06	1.15774e+06	1.92762e+06	4.4618e+06	6.06205e+06	1.01685	0.320927	0.719765	1.82949	0.871443	up
Lmzp002365	C22H24O11	Hesperetin-7-O-glucoside*	Flavonoids	Flavanones	31712-49-9	2	1.08259e+07	6.36837e+06	5.31879e+06	8.34073e+06	1.31494e+07	9.68003e+06	1.08331	0.264157	0.70551	1.38454	0.469405	insig
mws1000	C15H12O6	Fustin	Flavonoids	Flavanonols	20725-03-5	2	349538	746574	838471	337120	966047	396793	0.372133	0.771536	0.918149	0.878722	-0.186522	insig
Zmjn004133	C18H32O4	9S-Hydroperoxy-10E,12Z-octadecadienoic acid	Lipids	Free fatty acids	5502-91-0	3	148836	172251	153399	160385	135540	150824	0.789321	0.415311	0.76006	0.941545	-0.0868987	insig
Wcdp007560	C26H52NO7P	1-Vaccenoyl-Glycero-3-Phosphocholine	Others	Others	-	3	1.03258e+07	3.1987e+06	3.95635e+06	1.50301e+07	1.08983e+07	1.90138e+07	1.50688	0.0482907	0.692426	2.57094	1.3623	up
mws0470	C4H6O4	Methylmalonic acid	Organic acids	Organic acids	516-05-2	1	1.78158e+07	2.24246e+07	2.50236e+07	3.51218e+07	3.13971e+07	4.02931e+07	1.68847	0.0153584	0.624039	1.63661	0.710714	up
Zmyn000230	C5H8O5	2-Dehydro-3-deoxy-L-arabinonate	Others	Saccharides	-	1	2.90888e+06	2.92313e+06	3.09235e+06	3.25581e+06	2.77364e+06	3.06753e+06	0.309303	0.73322	0.901521	1.01934	0.0276396	insig
Hmln003605	C30H48O6	2,3,19,23-Tetrahydroxyurs-12-ene-28-oic acid (Myrianthic acid)	Terpenoids	Triterpene	89786-84-5	1	1.15887e+07	1.66834e+06	4.20648e+06	9.65171e+06	1.36165e+07	1.01336e+07	1.19036	0.208807	0.699777	1.91267	0.935585	up
pmn001687	C13H12O8	Cis-Coutaric acid	Phenolic acids	Phenolic acids	67920-37-0	2	8.31179e+06	4.42772e+06	4.17317e+06	5.49856e+06	8.03903e+06	7.37776e+06	0.852558	0.44696	0.767851	1.23667	0.306457	insig
mws0281	C6H8O7	Citric Acid	Organic acids	Organic acids	77-92-9	2	1.06232e+07	1.225e+07	1.34169e+07	1.13389e+07	1.13613e+07	1.19742e+07	0.521409	0.578824	0.831647	0.955479	-0.0657041	insig
Lmjp007670	C19H18O8	Hymenoxin	Flavonoids	Flavonols	56003-01-1	1	5.47813e+06	4.62802e+06	5.61706e+06	8.4115e+06	5.14864e+06	1.05575e+07	1.24775	0.213853	0.699777	1.53389	0.617192	up
Ymjm000152	C12H16O7	p-Hydroxypheny-β-D-allopyranoside	Phenolic acids	Phenolic acids	-	1	9.50441e+06	3.36126e+06	4.36748e+06	7.24385e+06	9.89708e+06	1.0383e+07	1.21454	0.207426	0.699777	1.59715	0.675501	up
Lmbn000198	C4H6O5	3-Dehydro-L-Threonic Acid	Others	Saccharides	-	1	3.06098e+06	2.69013e+06	3.71676e+06	3.13636e+06	3.11357e+06	2.81609e+06	0.332488	0.707011	0.892582	0.957557	-0.0625698	insig
pma2987	C6H11N3O	Histidinol	Alkaloids	Alkaloids	501-28-0	3	1.73686e+07	1.69254e+07	1.57013e+07	1.89327e+07	1.96001e+07	1.74046e+07	1.43753	0.0771918	0.692426	1.11885	0.162018	insig
pmc1990	C17H16O5	4'-Hydroxy-5,7-dimethoxyflavanone	Flavonoids	Flavanones	-	3	5.49114e+06	2.22932e+06	1.9724e+06	3.71696e+06	3.03888e+06	2.05417e+06	0.0478006	0.828033	0.939574	0.908919	-0.137777	insig
Lmdp004307	C23H26O10	Farrerol-7-O-glucoside	Flavonoids	Flavanones	885044-12-2	1	4.16243e+06	6.8121e+06	4.06908e+06	1.06376e+07	6.43305e+06	5.86127e+06	1.18702	0.223568	0.699777	1.52436	0.608208	up
Wcgn012576	C20H32O4	14-hydroxy-14-(hydroxymethyl)-5,9-dimethyltetracyclo[11.2.1.01,10.04,9]hexadecane-5-carboxylic acid*	Terpenoids	Ditepenoids	-	3	189242	191503	236208	202444	262505	185937	0.349988	0.708408	0.892582	1.055	0.077245	insig
Wbmn013660	C20H32O4	3,9-Dihydroxy-13(14)-labden-16,15-olide*	Terpenoids	Ditepenoids	-	3	189242	191503	236208	202444	262505	185937	0.349988	0.708408	0.892582	1.055	0.077245	insig
Wayn006761	C30H26O13	Quercetin 5-O-p-coumaroyl rhamnoside	Flavonoids	Flavonols	-	2	180485	333196	207153	468804	426763	763683	1.60412	0.0809765	0.692426	2.30185	1.20279	up
pmp001285	C8H4O3	Phthalic anhydride	Phenolic acids	Phenolic acids	85-44-9	3	2.33374e+07	29136135	2.39935e+07	2.07393e+07	3.10233e+07	2.86168e+07	0.281337	0.739941	0.904606	1.05116	0.0719855	insig
Wayn005368	C22H20O13	3,3'-Di-O-Methylellagic acid 4'-glucoside	Tannins	Tannin	51803-68-0	3	1980345	1.52423e+07	1.34951e+07	1.12036e+07	9.86988e+06	1.53244e+07	0.630466	0.704473	0.891805	1.18492	0.244786	insig
Wbmn009702	C30H48O5	2,3,23-Trihydroxyurs-12-en-28-oic acid*	Terpenoids	Triterpene	-	1	5.08132e+07	3.01949e+07	3.20646e+07	5.19685e+07	5.52908e+07	6.16398e+07	1.46753	0.0892206	0.692426	1.49372	0.578912	insig
Lmhn007769	C30H48O6	3β,6β,19α,24-Tetrahydroxyurs-12-en-28-oic acid	Terpenoids	Triterpene	91095-51-1	2	1.76398e+06	645143	434603	842966	2.03296e+06	1.07671e+06	0.766195	0.539028	0.813185	1.38995	0.47503	insig
MWS2066	C10H8O	1-Naphthol*	Phenolic acids	Phenolic acids	90-15-3	3	39189.7	26137.8	27880.1	26269.1	33042.2	31773.9	0.0679404	0.887367	0.961098	0.977229	-0.0332308	insig
Wbsp006152	C30H46O6	3α,20β,21β-trihydroxy-16-oxo-serrat-14-en-24-oic acid	Terpenoids	Triterpene	-	3	1.15143e+06	568322	725281	1.1696e+06	658722	1.41179e+06	0.769291	0.403549	0.759293	1.32518	0.406188	insig
pmb0168	C38H70NO8P	PC(16:1/14:1)	Lipids	PC	-	3	250196	253371	317340	318774	208434	372167	0.340802	0.657508	0.873163	1.09559	0.131705	insig
mws0924	C6H10O4	2-Methylglutaric acid	Organic acids	Organic acids	617-62-9	3	794174	908285	695091	748497	643517	605683	1.27563	0.158758	0.699777	0.833224	-0.263223	insig
mws2220	C22H18O11	Gallocatechin 3-O-gallate	Flavonoids	Flavanols	5127-64-0	1	1.66816e+07	1.32519e+07	7.39586e+06	1.34926e+07	1.94047e+07	12070578	0.678537	0.51082	0.798125	1.20463	0.268585	insig
Lmjn007168	C17H14O7	Quercetin-3,3'-dimethyl ether	Flavonoids	Flavonols	4382-17-6	2	4.74371e+06	4.21025e+06	4.00092e+06	5.39999e+06	5.3436e+06	7.3149e+06	1.54314	0.107453	0.692426	1.39395	0.479183	insig
Wasn006585	C21H36O10	Geranyl 3-O-xylopyranosyl-glucopyranoside	Others	Others	-	2	1.44377e+07	2.55671e+07	2.06616e+07	1.83143e+07	1.63255e+07	2.14586e+07	0.283852	0.6986	0.888977	0.924704	-0.112936	insig
pme2125	C18H32O16	Raffinose*	Others	Saccharides	512-69-6	2	8.34186e+06	3.83626e+07	3.00941e+07	1.06417e+07	6.32785e+06	8.03858e+06	1.30802	0.19156	0.699777	0.325633	-1.61868	down
pmf0138	C6H12O6	D-Mannose*	Others	Saccharides	3458-28-4	1	3.0231e+06	2.92952e+06	2.53737e+06	2.60672e+06	3.27298e+06	2.65493e+06	0.027882	0.957584	0.98765	1.00526	0.00756795	insig
Hmtn001120	C14H20O8	5-(2-Hydroxyethyl)-2-O-glucosylphenol	Phenolic acids	Phenolic acids	-	1	990928	6.89616e+06	5.17262e+06	1.89239e+06	1.92841e+06	1.60493e+06	0.831311	0.283576	0.707129	0.415456	-1.26723	insig
Zmcn009787	C30H46O4	23-Hydroxy-3-oxoolean-12-en-28-oic acid (Hederagonic acid)	Terpenoids	Triterpene	466-01-3	1	311114	126210	270395	370808	339274	423899	1.28711	0.111295	0.692426	1.6023	0.680147	up
Hmcp002399	C23H24O13	Limocitrin-3-O-glucoside	Flavonoids	Flavonols	-	2	7.11993e+06	5.99593e+06	6.54532e+06	9.53401e+06	5.79408e+06	1.45854e+07	1.03236	0.311148	0.71634	1.52145	0.605445	up
Lmbn005369	C18H32O3	13(S)-HODE;13(S)-Hydroxyoctadeca-9Z,11E-dienoic acid*	Lipids	Free fatty acids	10219-69-9	2	151041	104541	96707.5	147053	143538	152243	1.25246	0.215029	0.699777	1.25702	0.330009	insig
HX1341	C9H6O3	7-hydroxy-2H-1-benzopyran-2-one	Lignans and Coumarins	Coumarins	-	1	8.90612e+06	1.1904e+07	8.7186e+06	1.22386e+07	1.01844e+07	8.30289e+06	0.214497	0.807828	0.93179	1.04055	0.0573413	insig
Wagp010621	C23H20O8	5-Methoxyjusticidin A	Lignans and Coumarins	Lignans	-	1	4.08013e+06	5.0828e+06	3.93629e+06	2.36567e+06	2.94445e+06	2.07964e+06	1.71843	0.0157509	0.624039	0.564137	-0.825882	down
pmf0175	C10H22O	2-Decanol*	Others	Alcohol compounds	1120-06-5	3	3.15143e+07	2.93389e+07	3.06651e+07	2.83746e+07	2.82926e+07	2.66632e+07	1.60485	0.0325276	0.629452	0.910532	-0.135219	insig
Wayn002665	C37H28O18	Prodelphinidin A2 3'-gallate	Tannins	Proanthocyanidins	-	2	4.16399e+06	1907415	1.36608e+06	2.80474e+06	3.68134e+06	2.92759e+06	0.840039	0.528757	0.810107	1.2657	0.339941	insig
Hmgp004006	C17H14O7	3,5,3'-Trihydroxy-7,4'-dimethoxyflavone (Ombuin)	Flavonoids	Flavonols	529-40-8	2	1.02567e+07	7.32592e+06	9.90953e+06	1.08229e+07	1.27841e+07	1.57791e+07	1.44286	0.0929816	0.692426	1.43263	0.518668	insig
MWS2070	C10H12O3	Propyl 4-hydroxybenzoate	Phenolic acids	Phenolic acids	94-13-3	3	110516	93810.3	115810	89520.2	112035	101132	0.542835	0.564992	0.824459	0.945492	-0.0808629	insig
MWS2027	C4H4N2O3	Barbituric acid;Malonylurea;2,4,6-Pyrimidinetrione	Nucleotides and derivatives	Nucleotides and derivatives	67-52-7	3	8.37093e+06	8.28471e+06	9.64703e+06	1.09401e+07	8.95583e+06	1.0744e+07	1.28542	0.142017	0.692426	1.1649	0.220204	insig
pme2527	C5H12N2O2	L-Ornithine	Amino acids and derivatives	Amino acids and derivatives	70-26-8	3	2.13388e+06	2.27929e+06	2.43538e+06	1.04052e+06	1.70694e+06	1.19234e+06	1.65586	0.0263824	0.624039	0.575276	-0.797673	down
Wagp008065	C20H20O8	3-Hydroxy-3',4',5,5',7-Pentamethoxyflavone	Flavonoids	Flavones	-	1	1.31583e+07	1.78738e+07	1.66299e+07	1.02793e+07	8.20666e+06	7.4454e+06	1.72969	0.0180699	0.624039	0.544068	-0.878142	down
pme3184	C10H14N5O6P	2'-Deoxyadenosine-5'-monophosphate	Nucleotides and derivatives	Nucleotides and derivatives	653-63-4	3	5.53842e+06	1.23081e+07	7.64248e+06	7.57164e+06	4.47172e+06	8.66596e+06	0.557263	0.543442	0.814072	0.81248	-0.299595	insig
HX1366	C9H6O2	coumarin	Lignans and Coumarins	Coumarins	-	1	1.975e+07	13010821	1.14846e+07	4.01611e+07	2.80474e+07	2.84713e+07	1.67007	0.0274474	0.624039	2.18508	1.12769	up
Zmgn005057	C18H34O3	9,10-Epoxyoctadecanoic Acid	Lipids	Free fatty acids	2443-39-2	3	6.33848e+06	6.53022e+06	5.70883e+06	7.31304e+06	5.64082e+06	7.73293e+06	0.805764	0.39114	0.751492	1.11354	0.155151	insig
MWSmce294	C12H16O3	Elemicin	Phenolic acids	Phenolic acids	487-11-6	3	1.14125e+06	191581	716812	476299	917424	476840	0.155691	0.860048	0.951769	0.912627	-0.131902	insig
mws0668	C10H12N4O6	Xanthosine	Nucleotides and derivatives	Nucleotides and derivatives	146-80-5	3	506231	991030	908370	1.17782e+06	1.06483e+06	1.04039e+06	1.18915	0.18322	0.699777	1.36473	0.44862	insig
mws4516	C5H7NO3	Pyroglutamic acid	Amino acids and derivatives	Amino acids and derivatives	4042-36-8	1	2.40104e+06	7.25376e+06	8.62854e+06	1.71741e+06	1.66191e+06	1.19822e+06	1.56979	0.135696	0.692426	0.250366	-1.99789	down
MWS201415	C9H14N2O5	Pro-Asp	Amino acids and derivatives	Amino acids and derivatives	85227-98-1	3	1.29471e+06	1.85525e+06	1.58282e+06	1.51768e+06	2.6229e+06	1.57367e+06	0.710613	0.471822	0.77556	1.20738	0.271876	insig
mws0704	C2H8NO4P	O-Phosphorylethanolamine	Alkaloids	Alkaloids	1071-23-4	3	39394.8	99960.1	149501	66453.5	62647.4	47024.7	0.771044	0.359046	0.73679	0.609736	-0.713743	insig
Zapn010848	C18H16O5	gnetifolin U	Others	Stilbene	-	3	1.34651e+06	1.94702e+06	2.57484e+06	2.03517e+06	1.61079e+06	2.13983e+06	0.0626883	0.948435	0.985125	0.985927	-0.0204474	insig
Zajn009456	C15H20O2	Mansonone A	Others	Others	7715-94-8	3	172377	60764.5	616802	4.36767e+06	4.53578e+06	1.23087e+07	1.7337	0.121626	0.692426	24.9571	4.64138	up
MWSHY0069	C16H12O6	Hispidulin (5,7,4'-Trihydroxy-6-methoxyflavone)	Flavonoids	Flavones	1447-88-7	1	1.24018e+07	9.56529e+06	1.08316e+07	2.01044e+07	1.30452e+07	2.41465e+07	1.51207	0.120582	0.692426	1.7469	0.804796	up
pmf0174	C10H22O	1-Decanol*	Others	Alcohol compounds	112-30-1	3	3.01867e+07	2.81372e+07	2.99501e+07	2.69308e+07	2.75513e+07	2.58539e+07	1.60441	0.034667	0.653199	0.910075	-0.135943	insig
Zamn00402	C6H12O6	sorbose*	Others	Saccharides	-	1	3.03535e+06	3.12128e+06	2.48394e+06	2.34542e+06	3.13609e+06	2.40777e+06	0.703234	0.483589	0.783365	0.913051	-0.131232	insig
Qatp009393	C15H22O2	Dihydrocostunolide	Terpenoids	Sesquiterpenoids	2225-79-8	2	106130	46089.1	156625	178015	266894	235274	1.43753	0.0418707	0.680002	2.20235	1.13904	up
Hmjn003948	C30H48O5	2,3,6-Trihydroxyurs-12-en-28-oic acid (Madasiatic acid)*	Terpenoids	Triterpene	26532-66-1	1	4.85891e+07	2.92253e+07	3.09446e+07	5.07811e+07	5.35469e+07	6.00065e+07	1.49303	0.0786061	0.692426	1.511	0.595499	up
Lcgn000234	C15H16O9	davidioside C	Phenolic acids	Phenolic acids	-	1	1.84018e+06	964080	2.00052e+06	5.68065e+06	4.14463e+06	5.62275e+06	1.73442	0.00659311	0.624039	3.21514	1.68488	up
pmb3012	C22H22O11	Chrysoeriol-7-O-glucoside	Flavonoids	Flavones	19993-32-9	2	1.1805e+07	1.7478e+07	1.89255e+07	1.4837e+07	1.14458e+07	1.88325e+07	0.29259	0.752011	0.90857	0.935836	-0.0956724	insig
MWSHY0176	C17H16O5	Farrerol (6,8-Dimethyl-5,7,4'-trihydroxyflavanone)	Flavonoids	Flavanones	24211-30-1	2	1.09639e+07	4.2933e+06	4.21114e+06	7.78247e+06	6.65104e+06	4.19142e+06	0.0633689	0.917101	0.972518	0.956678	-0.0638943	insig
Zmhn003257	C16H12O6	5,7,2'-Trihydroxy-8-methoxyflavone	Flavonoids	Flavones	-	3	6.31994e+06	5.03392e+06	5.93266e+06	1.04299e+07	6.59981e+06	1.27846e+07	1.46658	0.14112	0.692426	1.72471	0.786356	up
pme3961	C10H13N5O3	2'-Deoxyadenosine*	Nucleotides and derivatives	Nucleotides and derivatives	958-09-8	3	274716	197914	33161.7	167947	808711	170906	0.849411	0.425521	0.761049	2.26884	1.18196	insig
mws1715	C10H13N5O3	Cordycepin (3'-Deoxyadenosine)*	Nucleotides and derivatives	Nucleotides and derivatives	73-03-0	3	274716	197914	33161.7	167947	808711	170906	0.849411	0.425521	0.761049	2.26884	1.18196	insig
Lmtp004915	C24H26O11	3,5-Dihydroxy-3',4'-diacetoxylstilbene-3-O-glucoside	Others	Stilbene	-	3	1.44552e+06	2.3923e+06	2.43978e+06	1.43769e+06	442191	2.00624e+06	1.01394	0.235202	0.699777	0.619046	-0.691881	down
MWSslk090	C16H22O11	Monotropein	Terpenoids	Monoterpenoids	5945-50-6	1	5.19254e+06	1.05829e+07	7.76197e+06	4.80162e+06	1.01714e+07	3.99661e+06	0.653203	0.574748	0.828846	0.805932	-0.31127	insig
MWS3166	C18H35NO3	N-Palmitoylglycine	Amino acids and derivatives	Amino acids and derivatives	2441-41-0	3	42194.6	50033.5	39334.8	40550.1	39190.8	44336.3	0.60278	0.534621	0.81214	0.943102	-0.0845138	insig
MWSslk133	C14H26O4	1,14-Tetradecanedioic Acid	Lipids	Free fatty acids	821-38-5	3	373319	427379	389023	352123	367215	309807	1.41305	0.0854571	0.692426	0.86503	-0.209178	insig
Zmyn000108	C6H10O8	D-Saccharic acid	Others	Saccharides	87-73-0	1	489735	356354	327760	688495	596498	1.54186e+06	1.47847	0.20603	0.699777	2.40819	1.26795	up
Lajp006434	C24H26O12	3',5'-dihydroxy-5,7,4'-trimethoxyflavone glucoside	Flavonoids	Flavones	-	1	906284	2.13653e+06	1.67708e+06	954755	1.16137e+06	1.314e+06	0.820836	0.354129	0.73679	0.726737	-0.460495	insig
Zmdp001663	C10H18N2O5S	γ-glutamylmethionine	Amino acids and derivatives	Amino acids and derivatives	17663-87-5	2	241536	2.58457e+06	1.14289e+06	96730.9	6.06299e+07	174937	0.0570007	0.446011	0.767306	15.3443	3.93963	insig
Zmpn002553	C15H16O9	Cichoriin*	Lignans and Coumarins	Coumarins	531-58-8	1	1.89601e+06	1.11399e+06	2.00245e+06	6.24475e+06	4.77615e+06	5.61712e+06	1.78452	0.00281412	0.624039	3.31934	1.7309	up
Lasp003143	C11H12O3	1,4-Benzodioxin-6-propanol	Others	Alcohol compounds	-	3	2.07945e+06	2.38523e+06	2.87181e+06	2.20352e+06	3.53562e+06	1.67408e+06	0.120101	0.96897	0.989222	1.01046	0.015012	insig
pmn001380	C9H16O4	Eucommiol	Others	Alcohol compounds	55930-44-4	3	726753	689905	711434	773179	707290	676588	0.247945	0.775186	0.918162	1.01361	0.0195035	insig
Wasn001627	C11H20O9	Glucosyl 2,3-Dihydroxy-2-Methylbutanoic Acid	Organic acids	Organic acids	-	2	1.78925e+07	5.26383e+07	3.35159e+07	2.60566e+07	1.02176e+07	1.84443e+07	1.12984	0.239522	0.699777	0.525903	-0.927131	down
HJN094	C37H30O16	Galloylprocyanidin B4	Tannins	Proanthocyanidins	-	2	2.60282e+06	2.35592e+06	2.20812e+06	2.05072e+06	2.74708e+06	2.05448e+06	0.441044	0.712828	0.895236	0.956107	-0.0647565	insig
Lcsn000560	C6H4O5	2,5-Furandicarboxylic acid	Others	Others	3238-40-2	2	1.52863e+06	1.44269e+06	1.4692e+06	1.5745e+06	1.39315e+06	1.56082e+06	0.389057	0.67902	0.883268	1.01981	0.0282942	insig
HJN055	C21H24O10	Dihydrocharcone-4'-O-glucoside	Flavonoids	Chalcones	-	2	5.40352e+06	4.00018e+06	5.02463e+06	4.17824e+06	6.08494e+06	5.5871e+06	0.567607	0.543106	0.814072	1.09855	0.135604	insig
Zmsn002533	C16H24O10	6a-dihydrocornic acid	Others	Others	-	1	1.45168e+07	4.76094e+07	4.52661e+07	2.735e+07	1.81446e+07	2.37154e+07	0.700724	0.354979	0.73679	0.64446	-0.633838	insig
Lajn004573	C23H28O11	7,2',4'-Trihydroxy-8,3'-dimethoxyisoflavanglucoside	Flavonoids	Other Flavonoids	-	2	1.40312e+06	4.80301e+06	2.96931e+06	2.2451e+06	2.27765e+06	2.34415e+06	0.434121	0.515545	0.800137	0.748399	-0.41812	insig
Hmln007772	C17H26O4	Nordihydrocapsiate	Phenolic acids	Phenolic acids	220012-53-3	2	7.10435e+06	8.38815e+06	6.79287e+06	6.04977e+06	6.61448e+06	6.46907e+06	1.3714	0.154051	0.699777	0.85856	-0.220009	insig
Lmgn009690	C17H14O6	3,5-Dihydroxy-7,4'-dimethoxyflavone	Flavonoids	Flavonols	15486-33-6	1	4.60893e+06	3.29873e+06	2.75447e+06	8.99595e+06	5.1753e+06	1.25493e+07	1.55614	0.120585	0.692426	2.50612	1.32546	up
MWSprf106	C20H20O8	Artemetin (5-Hydroxy-3,3',4',6,7-pentamethoxyflavone)*	Flavonoids	Flavones	479-90-3	1	1.60978e+06	2.02992e+06	1.7688e+06	2.3771e+06	1.37286e+06	2.95473e+06	0.638656	0.451291	0.768763	1.23966	0.309941	insig
Lmsn004970	C24H24O12	3,6-Di-O-caffeoyl glucose	Phenolic acids	Phenolic acids	-	3	842828	1.16102e+06	889186	1067325	695477	368637	0.980217	0.343304	0.732672	0.736747	-0.440758	insig
Zmgn000217	C5H6O4	Itaconic acid	Organic acids	Organic acids	97-65-4	3	686725	658211	805943	777491	724263	741387	0.618363	0.575219	0.828846	1.04289	0.0605939	insig
mws0056	C21H20O12	Myricetin-3-O-rhamnoside (Myricitrin)	Flavonoids	Flavonols	17912-87-7	1	1.15608e+07	7.66502e+06	7.09563e+06	1.55604e+07	1.08725e+07	1.39045e+07	1.43401	0.0760072	0.692426	1.53249	0.615878	up
Zjhp090602	C16H14O5	5,7-dihydroxy-3-(4'-hydroxybenzyl)-chroman-4-one(iso-2)	Flavonoids	Other Flavonoids	-	3	4.0787e+07	2.95538e+07	2.46118e+07	2.08121e+07	4.66493e+07	4.12956e+07	0.334229	0.6489	0.870526	1.14538	0.195829	insig
Wagp010678	C20H20O8	5-Hydroxy-3,3',4',5',7-Pentamethoxyflavone*	Flavonoids	Flavones	5084-19-5	1	5.18371e+06	5.67104e+06	6.3212e+06	7.53253e+06	6.9683e+06	9.85321e+06	1.54889	0.0996133	0.692426	1.41792	0.503771	insig
Zmpn008194	C30H48O4	2,3-Dihydroxyurs-12-en-28-oic acid (Corosolic acid)*	Terpenoids	Triterpene	4547-24-4	1	3.27065e+07	2.51339e+07	2.65549e+07	3.11476e+07	3.37727e+07	3.72446e+07	1.35137	0.117305	0.692426	1.21055	0.275666	insig
MWSHC2054	C5H5N5	Adenine	Nucleotides and derivatives	Nucleotides and derivatives	73-24-5	2	2.41974e+06	1.18118e+06	1.52061e+06	3.0037e+06	2.95557e+06	2.90791e+06	1.53316	0.0767325	0.692426	1.73136	0.791904	up
pmn001644	C23H20O14	Quercetin-3-O-(2''-O-acetyl)glucuronide	Flavonoids	Flavonols	-	3	418972	291705	310968	401396	485292	618424	1.42785	0.109741	0.692426	1.47322	0.558977	insig
Wcfn003698	C37H30O16	Procyanidin B2 3'-O-Gallate*	Tannins	Proanthocyanidins	-	1	2.5012e+06	2.5442e+06	2.01329e+06	1.9666e+06	2.61362e+06	2.21264e+06	0.323472	0.745013	0.907193	0.962342	-0.0553791	insig
Wmhn000023	C33H44O14	Clerodendrin I	Terpenoids	Ditepenoids	-	2	374885	638404	622716	380651	382038	365030	1.32087	0.185057	0.699777	0.689313	-0.536769	insig
Wbwp009458	C20H22O6	(+)-Dehydrodiconiferyl alcohol	Lignans and Coumarins	Lignans	-	2	644339	535492	571759	1.07393e+06	657894	1.22047e+06	1.4714	0.13628	0.692426	1.68549	0.753171	up
pme2679	C6H13NO2	L-Allo-isoleucine	Amino acids and derivatives	Amino acids and derivatives	1509-34-8	3	42118.5	288372	564362	328156	117758	276413	0.166106	0.750936	0.90857	0.807202	-0.308998	insig
HJN086	C21H22O11	Eriodictyol-3'-O-glucoside*	Flavonoids	Flavanones	-	3	4.14815e+07	5.11039e+06	5.72103e+06	1.10918e+07	2.75021e+07	3.32185e+07	0.800999	0.667162	0.876492	1.37275	0.457066	insig
Zmtn001661	C14H20O8	Vanilloloside	Phenolic acids	Phenolic acids	74950-96-2	2	1.20532e+06	545022	421401	1.30084e+06	1.19579e+06	1.6811e+06	1.40651	0.0925022	0.692426	1.92368	0.943869	up
Lmzp004885	C17H14O7	Tricin (5,7,4'-Trihydroxy-3',5'-dimethoxyflavone)	Flavonoids	Flavones	520-32-1	3	6.92608e+06	5.92965e+06	9.47295e+06	9.61592e+06	7.3628e+06	1.26267e+07	1.05188	0.268923	0.70551	1.32589	0.406964	insig
Yamp010812	C15H24	a-muuroladiene	Terpenoids	Sesquiterpenoids	17627-24-6	3	1.74331e+06	261287	1.05471e+06	742953	665607	637372	0.231269	0.513074	0.798125	0.668758	-0.580444	insig
Wahp008174	C18H18O7	7,3',4'-tetramethylquercetin	Flavonoids	Flavonols	-	2	2.31109e+06	1.48249e+06	1.79188e+06	2.44265e+06	2.70716e+06	3.256e+06	1.52211	0.0507233	0.692426	1.50494	0.589708	up
mws1164	C6H12O6	D-Fructose*	Others	Saccharides	57-48-7	1	2.94623e+06	2.74783e+06	2.31663e+06	2.46204e+06	2.95672e+06	2.51435e+06	0.083689	0.920592	0.973242	0.990317	-0.0140381	insig
pmn001513	C14H10O9	Digallic Acid	Phenolic acids	Phenolic acids	536-08-3	2	1.10484e+07	1.19887e+07	4.71048e+06	9.65843e+06	9.99136e+06	9.30632e+06	0.368155	0.876567	0.956972	1.04355	0.061505	insig
Wagp010241	C21H22O8	5,7,8,3',4',5'-Hexamethoxyflavone	Flavonoids	Flavones	-	1	4.98587e+06	9.2591e+06	5.79798e+06	3.37932e+06	4.02488e+06	2.7643e+06	1.57314	0.1198	0.692426	0.507336	-0.978987	down
pme1210	C5H11NO2S	L-Methionine	Amino acids and derivatives	Amino acids and derivatives	63-68-3	1	2.12488e+06	3.66323e+06	3.51172e+06	1.01095e+06	1.12274e+06	923591	1.78115	0.0493617	0.692426	0.328747	-1.60495	down
Wcdp010162	C21H36O4	1-Monolinolenoyl-Rac-Glycerol*	Lipids	Glycerol ester	18465-99-1	1	364626	479514	380180	757405	396490	531454	1.07692	0.279256	0.70551	1.37656	0.461067	insig
MWS5235	C18H36O3	12-Hydroxyoctadecanoic acid	Lipids	Free fatty acids	106-14-9	3	165108	167428	169826	171216	165207	175741	0.827977	0.405723	0.759293	1.01951	0.027877	insig
pmb0618	C28H34O16	Hesperetin-8-C-glucoside-3'-O-glucoside	Flavonoids	Flavonols	-	3	854225	2800610	874936	1597245	1.54069e+06	2004005	0.63331	0.78452	0.92089	1.13514	0.182874	insig
MWS0811	C6H11NO2	L-Pipecolic Acid	Organic acids	Organic acids	3105-95-1	2	1.09533e+07	3.20721e+07	3.69282e+07	7.56589e+06	7.95951e+06	5.54931e+06	1.5731	0.131709	0.692426	0.263587	-1.92365	down
MW0017099	C18H28O3	9s,13r-12-Oxophytodienoic Acid	Lipids	Free fatty acids	71606-07-0	3	603389	480443	195488	751522	500236	580141	0.978685	0.276654	0.70551	1.43193	0.517964	insig
Lasp003707	C11H12O5	Acropyrone	Phenolic acids	Phenolic acids	-	1	3868520	1.28267e+06	1929655	2788715	1.00683e+06	1541640	0.555717	0.573805	0.828846	0.75375	-0.407843	insig
pmp000608	C23H24O12	Aurantio-obtusin-6-O-Glucoside	Quinones	Anthraquinone	129025-96-3	1	5.16708e+07	8.66908e+07	7.15363e+07	5.74871e+07	5.19347e+07	8.2034e+07	0.389961	0.67757	0.882665	0.912138	-0.132676	insig
Lmtn002796	C21H22O11	Aromadendrin-7-O-glucoside	Flavonoids	Flavanonols	28189-90-4	2	1.34374e+07	9.20135e+06	1.08368e+07	9.3491e+06	1.30364e+07	1.31459e+07	0.365584	0.716014	0.895488	1.06141	0.0859841	insig
pmb2826	C5H8O5	L-Citramalic acid	Organic acids	Organic acids	6236-09-5	1	3.05359e+06	3.5128e+06	3.52768e+06	3.36128e+06	2.90663e+06	3.4129e+06	0.542156	0.571538	0.828315	0.959059	-0.0603084	insig
pme0257	C4H4N2O2	Uracil	Nucleotides and derivatives	Nucleotides and derivatives	66-22-8	3	4.84613e+06	5.60436e+06	5.39777e+06	5.21141e+06	4.55222e+06	5.40709e+06	0.581268	0.54753	0.814775	0.957249	-0.0630336	insig
Lmgp003803	C29H34O17	5,7,4'-Trihydroxy-6,8-dimethoxyisoflavone-7-O-galactoside-rhamnose	Flavonoids	Isoflavones	-	3	870253	2.61646e+06	2.25354e+06	2.1734e+06	1.12906e+06	2.14343e+06	0.0195689	0.885541	0.960678	0.948719	-0.0759476	insig
Zmdp001647	C10H18N2O5	γ-Glutamyl-L-valine	Amino acids and derivatives	Amino acids and derivatives	-	1	356376	2.04226e+06	2.24974e+06	447798	1.96629e+06	358419	0.606541	0.476193	0.779385	0.596446	-0.745536	insig
Yacn003968	C11H13NO3	Cantleyine	Alkaloids	Alkaloids	30333-81-4	1	390047	192510	262902	326224	519988	411061	1.23091	0.163561	0.699777	1.48709	0.572492	insig
Hmxp007521	C17H14O6	3',4'-Dihydroxy-7,5'-dimethoxyflavone	Flavonoids	Flavones	-	2	259939	172478	248263	347534	216549	424630	1.12051	0.227898	0.699777	1.45254	0.538576	insig
Zmsp001834	C8H8O4	2,6-Dimethoxy-1,4-benzoquinone*	Quinones	Quinones	530-55-2	1	1.73021e+06	3.78978e+06	4.02701e+06	2.5021e+06	1.66953e+06	1.84203e+06	1.0712	0.242903	0.700344	0.629901	-0.666803	down
Hagn002801	C20H18O8	5,6,7,5'-tetramethoxy-3',4'-methylenedioxyflavonoid	Flavonoids	Flavones	-	2	1.27095e+06	429844	474413	940895	937765	1.2524e+06	1.05194	0.36747	0.743359	1.43943	0.525497	insig
Lhgp102206	C15H14O6	Katsumadin	Others	Others	-	1	4.36804e+06	1.66233e+06	2.65354e+06	2.68621e+06	5.08903e+06	4.11787e+06	0.890264	0.368494	0.743359	1.36956	0.453708	insig
Lmnn102707	C14H20O8	Cimidahurinine	Phenolic acids	Phenolic acids	142542-89-0	2	2.2498e+06	2.19633e+07	1.6656e+07	3.91012e+06	2.80159e+06	3.49133e+06	1.08352	0.224474	0.699777	0.249651	-2.00201	down
mws1290	C30H26O13	Kaempferol-3-O-(6''-p-Coumaroyl)glucoside (Tiliroside)	Flavonoids	Flavonols	20316-62-5	3	925091	1.62779e+06	2.53711e+06	1.14091e+06	1.16482e+06	1.45547e+06	0.651987	0.444206	0.767306	0.738942	-0.436468	insig
Wayn004109	C21H18O13	3'-O-Methylellagic acid 4-O-beta-D-glucoside	Tannins	Tannin	-	2	9.94239e+06	6.04592e+07	6.94375e+07	1.22018e+07	1.16836e+07	1.72028e+07	1.11368	0.216577	0.699777	0.293825	-1.76697	down
Labp003004	C16H22O9	Grevilloside E	Phenolic acids	Phenolic acids	-	1	456839	509448	460793	512292	415855	726935	0.660019	0.496881	0.793619	1.15977	0.213837	insig
pme3967	C12H17N5O5	2-(Dimethylamino)guanosine*	Nucleotides and derivatives	Nucleotides and derivatives	2140-67-2	3	242258	383300	371470	269210	347285	308216	0.326804	0.666274	0.875897	0.927468	-0.108631	insig
Wdzn000513	C7H14O6	(2r,3s,4s,5r)-2,5-bis(hydroxymethyl)-2-methoxyoxolane-3,4-diol*	Others	Saccharides	-	2	3.76973e+06	3.15029e+06	3.06461e+06	3.58576e+06	4.15895e+06	3.53008e+06	1.11483	0.225139	0.699777	1.12921	0.17532	insig
Lmhn011365	C30H48O3	Morolic acid*	Terpenoids	Triterpene	559-68-2	1	5.813e+06	5.3144e+06	6.46572e+06	5.6524e+06	6.67607e+06	5.51006e+06	0.154107	0.877071	0.956972	1.01395	0.0199848	insig
Lmqp006559	C20H43NO2	2-Amino-1,3-eicosanediol	Others	Alcohol compounds	-	3	1.09932e+06	2.12458e+06	2.30955e+06	924705	895922	514820	1.53569	0.092344	0.692426	0.422061	-1.24448	down
Cmzn004594	C21H22O11	Dunalianoside C	Phenolic acids	Phenolic acids	-	3	1.20744e+07	1.09254e+07	1.15476e+07	1.00411e+07	1.50605e+07	1.35465e+07	0.708477	0.456728	0.770171	1.1187	0.16182	insig
pmn001427	C30H48O4	16,23:16,30-Diepoxydammar-24-ene-3,20-diol (Jujubogenin)*	Terpenoids	Triterpene	54815-36-0	1	3.43304e+07	2.74372e+07	2.9814e+07	2.25608e+07	3.3033e+07	3.76778e+07	0.0209226	0.91636	0.972501	1.01845	0.0263812	insig
pmp001264	C16H35NO2	Hexadecylsphingosine	Lipids	Sphingolipids	-	2	1.34154e+07	1.22847e+07	1.50928e+07	1.24598e+07	2.30541e+07	1.61505e+07	0.920359	0.363879	0.742271	1.2665	0.340851	insig
mws0359	C15H30O2	Pentadecanoic Acid	Lipids	Free fatty acids	1002-84-2	2	463237	439990	471710	398705	440445	411599	1.49304	0.0602887	0.692426	0.909677	-0.136574	insig
pmb0069	C7H7NO	Benzamide	Alkaloids	Alkaloids	55-21-0	3	2.51742e+06	434051	688971	2.64356e+06	3.37977e+06	2.81242e+06	1.39104	0.10648	0.692426	2.42711	1.27924	up
Lmfn000797	C20H20O14	2,3-Di-O-Galloyl-β-D-Glucose*	Phenolic acids	Phenolic acids	-	1	1.42001e+07	2.08803e+08	1.65758e+08	1.60653e+07	1.02786e+07	1.59046e+07	1.32749	0.189342	0.699777	0.108674	-3.20191	down
pme2566	C8H14N2O5	5-L-Glutamyl-L-amino acid	Amino acids and derivatives	Amino acids and derivatives	5875-41-2	3	377853	1.01966e+06	570847	458417	504223	350033	0.899583	0.369526	0.743359	0.666886	-0.584488	insig
Lmjp005871	C18H16O7	Penduletin (5,4'-Dihydroxy-3,6,7-trimethoxyflavone)	Flavonoids	Flavones	569-80-2	2	823401	707747	861215	1048632	635565	1.20249e+06	0.678346	0.435601	0.763796	1.20663	0.270978	insig
Lmsn011201	C30H46O5	2,3-Dihydroxy-19-oxo-18,19-secours-11,13(18)-dien-28-oic acid (Swinhoeic acid)*	Terpenoids	Triterpene	-	2	1.3479e+06	523623	1.06081e+06	1.30118e+06	5.08502e+06	2.1524e+06	1.339	0.241595	0.700344	2.91188	1.54195	up
mws0018	C10H26N4	Spermine	Alkaloids	Alkaloids	71-44-3	3	984778	967020	916762	948641	966155	956197	0.05256	0.972344	0.990795	1.00085	0.00122304	insig
pmp000600	C18H16O7	Obtusin	Quinones	Anthraquinone	70588-05-5	2	3.07829e+06	2.02644e+06	3.17601e+06	3124325	4.07754e+06	5.89021e+06	1.30816	0.176485	0.699777	1.58103	0.660861	up
pmb3068	C16H18O8	1-O-p-Coumaroylquinic acid*	Phenolic acids	Phenolic acids	-	1	888797	579847	451249	1.72926e+06	1.2544e+06	1.38153e+06	1.66604	0.0135143	0.624039	2.27367	1.18502	up
pmp001270	C24H48NO7P	LysoPC 16:1*	Lipids	LPC	76790-27-7	2	918434	469799	710040	1.00634e+06	374633	999337	0.166919	0.725697	0.897491	1.13441	0.181948	insig
Zmhn001970	C20H22O8	Piceid (3,4',5-Trihydroxystilbene-3-O-glucoside)	Others	Stilbene	27208-80-6	3	2.03324e+06	1.07401e+06	1.20493e+06	831079	1.06139e+06	726480	1.3609	0.193396	0.699777	0.607337	-0.719431	down
Qmjp081309	C15H24O	Spathulenol	Terpenoids	Sesquiterpenoids	6750-60-3	1	1.36836e+06	941123	1.08605e+06	1.43407e+06	984553	922512	0.145456	0.933759	0.98115	0.983978	-0.0233023	insig
Lssp210341	C23H36O8	Asebotoxin III	Terpenoids	Ditepenoids	28894-73-7	3	335894	402063	312985	450102	534025	468503	1.64463	0.0222785	0.624039	1.38222	0.466984	insig
pme0230	C10H13N5O4	Adenosine*	Nucleotides and derivatives	Nucleotides and derivatives	58-61-7	1	1.26623e+07	2.76363e+07	8.37653e+06	1.59732e+07	2.81711e+07	2.57407e+07	0.954035	0.374483	0.743812	1.43574	0.521798	insig
pme2122	C5H9N3	Histamine	Alkaloids	Alkaloids	51-45-6	3	763781	1.09638e+06	1.10088e+06	658715	798955	582091	1.4486	0.0919496	0.692426	0.688866	-0.537705	insig
Wbjp001317	C11H10N2O2	vasicinone	Alkaloids	Alkaloids	486-64-6	3	1.15416e+06	1.83707e+06	988788	1.93689e+06	1.56835e+06	1.78536e+06	1.17679	0.228874	0.699777	1.32929	0.410657	insig
Cmzn002437	C16H22O11	Scandoside	Terpenoids	Monoterpenoids	18842-99-4	3	744647	614859	774777	644226	903925	748782	0.52457	0.584343	0.83678	1.07621	0.105957	insig
Zmzp000145	C9H20N2O2	Trimethyllysine	Amino acids and derivatives	Amino acids and derivatives	23284-33-5	2	1.59521e+07	3.64805e+07	3.86307e+07	9.62859e+06	1.75053e+07	1.01996e+07	1.46402	0.119399	0.692426	0.409974	-1.2864	down
Wbwp008548	C20H20O7	[(1R,2S)-1-(1,3-benzodioxol-5-yl)-2-methyl-3-oxobutyl]4-hydroxy-3-methoxybenzoate	Lignans and Coumarins	Lignans	-	2	9.51571e+06	9.64455e+06	8.98896e+06	9.42737e+06	9.39281e+06	9.02378e+06	0.395348	0.695165	0.885936	0.989156	-0.0157304	insig
Wafn003070	C16H20O10	Hydroxyferulic acid glucoside	Phenolic acids	Phenolic acids	-	1	2.11715e+06	1.89348e+06	1.88082e+06	2.07793e+06	1.80443e+06	2.35443e+06	0.556591	0.562142	0.822535	1.05862	0.0821842	insig
MWSmce573	C9H10O2	3,4-Dimethylbenzoic acid*	Phenolic acids	Phenolic acids	619-04-5	3	32515.4	24755.5	27950.9	18287.9	23906.5	26585.1	1.16608	0.174977	0.699777	0.807065	-0.309243	insig
pme0290	C9H10O2	4-Ethylbenzoic acid*	Phenolic acids	Phenolic acids	619-64-7	3	32515.4	24755.5	27950.9	18287.9	23906.5	26585.1	1.16608	0.174977	0.699777	0.807065	-0.309243	insig
pmf0293	C18H38O	1-Octadecanol	Lipids	Free fatty acids	112-92-5	3	3.21978e+06	3.08659e+06	3.07671e+06	3.12917e+06	2.92949e+06	3.04048e+06	1.02537	0.272741	0.70551	0.969738	-0.0443333	insig
Lmgn010741	C30H46O5	2α,3α,23-Trihydroxyurs-12,20(30)-dien-28-oic acid*	Terpenoids	Triterpene	143839-01-4	2	1.46664e+06	519254	1.08305e+06	1.35285e+06	5.512e+06	2.26581e+06	1.32295	0.247581	0.70551	2.97518	1.57298	up
HJN090	C21H22O10	Butin-7-O-glucoside*	Flavonoids	Flavanones	-	1	7.59145e+06	4.39137e+06	6.10456e+06	1.09093e+07	1.38127e+07	1.10016e+07	1.67829	0.0114629	0.624039	1.97505	0.981893	up
mws0055	C20H20O7	Tangeretin (4',5,6,7,8-Pentamethoxyflavone)*	Flavonoids	Flavones	481-53-8	2	1.23478e+07	1.29482e+07	1.31105e+07	1.33844e+07	1.28715e+07	1.2333e+07	0.125267	0.881703	0.959421	1.00475	0.00683916	insig
Lafp002342	C11H14O6	2,3-Dihydroxy-1-(4-hydroxy-3,5-dimethoxyphenyl)propan-1-one	Phenolic acids	Phenolic acids	33900-74-2	1	693156	1.09742e+06	1.29492e+06	593855	1.0005e+06	656068	0.993959	0.276707	0.70551	0.729353	-0.455311	insig
Lskp211249	C22H26O6	epieudesmin	Lignans and Coumarins	Lignans	-	2	3.50357e+06	1.61582e+06	2.52448e+06	3.47572e+06	3.59051e+06	3.12836e+06	1.11038	0.255855	0.70551	1.33369	0.415428	insig
mws1337	C9H17NO5	D-Pantothenic Acid	Others	Vitamin	79-83-4	1	2.33129e+07	3.47791e+07	2.73144e+07	2.56e+07	1.93126e+07	2.19058e+07	1.21553	0.201054	0.699777	0.782358	-0.354099	insig
Wdzp011126	C23H19NO5	1-(13-methyl-13,14-dihydro-[1,3]dioxolo[4',5':4,5]benzo[1,2-c][1,3]dioxolo[4,5-i]phenanthridin-14-yl)propan-2-one	Alkaloids	Isoquinoline alkaloids	-	3	9.37896e+06	10554117	1.19518e+07	1.25944e+07	1.01959e+07	1.61192e+07	1.00373	0.30815	0.715565	1.22031	0.287249	insig
Lmsn011015	C30H46O5	1-Oxo-Siaresinolic acid	Terpenoids	Triterpene	-	2	1.47901e+06	486087	1.12176e+06	1.22139e+06	4.87168e+06	1.94892e+06	1.21925	0.274143	0.70551	2.60524	1.38142	up
Lmqn008288	C18H36O3	3-Hydroxyoctadecanoic Acid	Lipids	Free fatty acids	45261-96-9	2	1.02394e+07	8.79981e+06	1.03951e+07	1.02285e+07	9.85883e+06	9.82532e+06	0.314185	0.7867	0.92089	1.01625	0.0232563	insig
Lmjp101402	C9H6O4	5,7-Dihydroxycoumarin	Lignans and Coumarins	Coumarins	2732-18-5	2	76186.6	157662	156323	250773	89346	69584.3	0.14448	0.92502	0.974974	1.05006	0.0704697	insig
Qmjp012113	C34H52O6	Hypericumoxide N(ISO)	Others	Others	-	3	131190	7.81225e+06	32673.8	31773.7	109071	125796	0.733405	0.423714	0.76077	0.03343	-4.90271	insig
mws1429	C13H20O3	Vomifoliol (Blumenol A)	Terpenoids	Monoterpenoids	189351-15-3	2	7.86527e+06	3.46147e+06	2.5178e+06	6.03523e+06	8.60085e+06	7.64627e+06	1.19726	0.224627	0.699777	1.60947	0.686585	up
Lmsn002887	C14H16O8	1-O-Caffeoyl-β-D-xylose	Phenolic acids	Phenolic acids	-	3	27745	31997.4	48748.4	104901	87610	93750.6	1.77155	0.00234023	0.624039	2.63858	1.39976	up
Cmsn001563	C21H22O15	1,7-Di-O-galloyl-D-sedoheptulose	Phenolic acids	Phenolic acids	-	2	2.02553e+06	2.57438e+06	1.89866e+06	2.95089e+06	2.22058e+06	2.31774e+06	0.900548	0.345839	0.732672	1.15244	0.204692	insig
pmn001515	C14H14O9	3-Galloylshikimic acid	Phenolic acids	Phenolic acids	110082-91-2	1	2.0597e+07	8.39956e+06	9.95642e+06	9.67554e+06	1.56536e+07	1.39092e+07	0.208606	0.983533	0.995383	1.00732	0.010529	insig
Wbmp005829	C16H12O6	5,16-Dimethyl-3,9,12,18-tetraoxaheptacyclo[9.7.0.01,15.02,6.02,10.07,14.08,13]octadeca-5,15-diene-4,17-dione	Others	Others	-	3	1.20586e+07	8.87183e+06	9.94745e+06	2.04139e+07	1.38355e+07	2.27914e+07	1.62276	0.0696775	0.692426	1.84731	0.885423	up
Hasp010605	C21H36O4	(S)-2,3-dihydroxypropyl (9Z,12Z,15Z)-octadeca-9,12,15-trienoate	Others	Others	129828-41-7	3	2.60346e+06	1.29213e+06	1.46424e+06	2.81594e+06	2.27124e+06	2.85268e+06	1.29822	0.159977	0.699777	1.48136	0.566925	insig
Yshs000048	C30H46O4	6-Hydroxy-lupane-20(29)-en-3-one-28-oic acid	Terpenoids	Triterpene	-	3	241351	147562	238845	309558	243138	345131	1.30978	0.104231	0.692426	1.43021	0.516229	insig
Labn005767	C24H40O11	(6R,9R)-megastigman-4-en-9-ol-3-one O-β-D-(6'-O-β-D-apiofuranosyl)glucopyranoside	Terpenoids	Sesquiterpenoids	-	3	1.1358e+07	1.42141e+07	1.34728e+07	1.69481e+07	9.37614e+06	1.28511e+07	0.118865	0.986578	0.995383	1.00334	0.00480631	insig
Wagp006815	C19H18O8	Eriostemin	Flavonoids	Flavones	40522-42-7	1	2.90153e+07	4.03864e+07	4.69348e+07	2.50463e+07	2.59636e+07	2.88459e+07	1.44253	0.140211	0.692426	0.68642	-0.542836	insig
ML10171848	C5H8O5	D-Arabinono-1,4-lactone*	Others	Saccharides	2782-09-4	2	1.99787e+06	1.22182e+06	1.2157e+06	2.0368e+06	2.14753e+06	2.00703e+06	1.38254	0.149626	0.698915	1.3959	0.481193	insig
mws0889	C4H8O5	D-Threonic Acid	Others	Saccharides	3909-12-4	1	2.22945e+06	1.38718e+06	1.46227e+06	2.02682e+06	2.11542e+06	1.66189e+06	0.766005	0.483123	0.783365	1.14279	0.192565	insig
pmp001273	C26H50NO7P	LysoPC 18:2	Lipids	LPC	-	2	1.31756e+07	1.17261e+07	1.3445e+07	9.50168e+06	1.09425e+07	1.2722e+07	1.15399	0.200762	0.699777	0.864903	-0.209391	insig
Hmhp002834	C20H19O10+	Cyanidin 3-xyloside	Flavonoids	Anthocyanidins	29761-24-8	1	4.81887e+07	1.99871e+07	2.96027e+07	7.36227e+07	1.06779e+08	7.19933e+07	1.63201	0.0248968	0.624039	2.58129	1.36809	up
Wdtp010604	C20H30O7	3,4,5-trihydroxy-6-(4-octylphenoxy)oxane-2-carboxylic acid	Phenolic acids	Phenolic acids	-	1	947868	874788	988643	1.07189e+06	1.02018e+06	979698	1.32584	0.114962	0.692426	1.09265	0.127831	insig
Lmjn005592	C18H16O7	Cirsilineol (4',5-Dihydroxy-3',6,7-trimethoxyflavone)	Flavonoids	Flavanones	41365-32-6	3	728816	640229	873917	1.03355e+06	680873	1.14968e+06	0.99652	0.281033	0.70551	1.27693	0.35268	insig
Zmjp006451	C25H28O13	Chrysosplenoside B*	Flavonoids	Flavones	-	1	4.8094e+06	9.74923e+06	9.60142e+06	4.31045e+06	5.31022e+06	7.87657e+06	0.85503	0.325318	0.722968	0.724222	-0.465496	insig
Zmtn001624	C10H7NO3	N-Acetylisatin	Alkaloids	Plumerane	574-17-4	3	620136	415982	339743	727418	718330	766029	1.53712	0.0754886	0.692426	1.60756	0.684871	up
Wasn000528	C12H18O11	2-O-α-D-Glucopyranosyl-L-ascorbic acid	Others	Vitamin	129499-78-1	1	226984	653065	366478	253544	329753	271174	0.785901	0.407334	0.759293	0.685481	-0.544811	insig
Lmgn003978	C8H14O2	2-n-Propyl-2-pentenoic acid	Organic acids	Organic acids	60218-41-9	3	5.33597e+07	5.2965e+07	3.3282e+07	5.14635e+07	4.71997e+07	4.84886e+07	0.425968	0.742965	0.905915	1.05405	0.0759366	insig
Lmtn000940	C14H18O10	1-O-(3,4-Dihydroxy-5-methoxy-benzoyl)-glucoside	Phenolic acids	Phenolic acids	-	2	3.00769e+07	5.76061e+06	5.90605e+06	9.38047e+06	3.00888e+07	2.76136e+07	0.863196	0.463725	0.772624	1.60703	0.684393	insig
pmp001198	C6H13NO2	6-Deoxyfagomine	Alkaloids	Piperidine alkaloids	197449-09-5	1	2.36863e+06	4.02145e+06	8.92239e+06	6.17365e+06	2.41573e+06	5.44196e+06	0.0292709	0.862562	0.95299	0.916334	-0.126055	insig
Wcfn006909	C17H14O7	(2Z)-4,6-Dihydroxy-2-[(4-Hydroxy-3,5-Dimethoxyphenyl)Methylidene]-1-Benzofuran-3-One	Others	Others	-	3	7.86213e+06	9.47576e+06	1.12304e+07	9.22572e+06	8.99598e+06	1.09173e+07	0.220289	0.87767	0.956972	1.01998	0.0285361	insig
Lakn002075	C18H24O12	4-Hydroxybenzoic acid glucosyl xyloside	Phenolic acids	Phenolic acids	-	3	101991	144353	192809	89962.2	118001	121564	0.993718	0.297511	0.712587	0.75037	-0.414326	insig
Lhqp102842	C16H24O10	8-Hydroxy-10-hydrosweroside	Others	Others	-	2	2.73923e+06	3.06219e+06	1.97341e+06	3.89225e+06	3.50912e+06	2.71273e+06	1.15142	0.175867	0.699777	1.30088	0.379485	insig
Smdp007779	C16H14O5	8-Demethylfarrerol	Flavonoids	Flavanones	-	3	636994	219200	279177	366547	455784	250536	0.0527317	0.894255	0.963356	0.944947	-0.0816943	insig
Wmzn000227	C6H10O4	2,2-Dimethylsuccinic acid	Organic acids	Organic acids	597-43-3	2	416968	2.42144e+06	2.51839e+06	243743	270915	234890	1.53907	0.154137	0.699777	0.139925	-2.83728	down
Walp007738	C16H33NO3	14-Amino-15-hydroxy-11-methylpentadecanoic acid	Lipids	Sphingolipids	-	2	1.02723e+06	1.24743e+06	996530	953246	924850	1.10477e+06	0.841178	0.382559	0.745002	0.911859	-0.133118	insig
mws0609	C10H12N5O7P	Guanosine 3',5'-cyclic monophosphate	Nucleotides and derivatives	Nucleotides and derivatives	7665-99-8	2	2.5041e+06	1.17652e+06	1.25549e+06	2.23639e+06	2.08011e+06	3.04706e+06	1.2078	0.205825	0.699777	1.49177	0.577029	insig
Lmsp011053	C18H18O6	7-Hydroxy-2',5,8-Trimethoxyflavanone*	Flavonoids	Flavanones	-	1	632335	473008	530987	460388	552915	805717	0.441218	0.630703	0.864254	1.11165	0.152698	insig
Hmyp002656	C11H11NO4	Methyl dioxindole-3-acetate	Alkaloids	Plumerane	57061-18-4	2	1.8837e+06	3.98179e+06	2.3858e+06	3.1517e+06	1.74078e+06	2.6098e+06	0.252042	0.759836	0.910968	0.909225	-0.137291	insig
pmb0889	C18H30O2	Punicic acid (9Z,11E,13Z-octadecatrienoic acid)	Lipids	Free fatty acids	544-72-9	3	355482	275258	256145	458883	344298	529430	1.46862	0.0917133	0.692426	1.50258	0.587437	up
Yyyn008289	C17H14O6	pilloin	Flavonoids	Flavones	32174-62-2	1	4.67154e+06	2.78031e+06	2.00441e+06	7.94638e+06	4.77283e+06	9.74298e+06	1.51446	0.0765814	0.692426	2.37538	1.24816	up
pme2827	C16H32O	Palmitaldehyde	Lipids	Free fatty acids	629-80-1	3	4.16023e+06	3.3331e+06	3.18309e+06	3.74621e+06	3.55273e+06	3.77371e+06	0.459478	0.709477	0.893293	1.03711	0.0525715	insig
MWS5164	C8H18N4O2	N,N'-Dimethylarginine;SDMA*	Amino acids and derivatives	Amino acids and derivatives	30344-00-4	3	4.99493e+06	1.51987e+07	1.53414e+07	4.47844e+06	7.37634e+06	4.77237e+06	1.19261	0.201473	0.699777	0.467909	-1.0957	down
Zmjp000966	C10H13N5O4	Vidarabine	Nucleotides and derivatives	Nucleotides and derivatives	5536-17-4	1	1.27812e+07	2.79352e+07	8.39991e+06	1.55843e+07	2.82361e+07	2.52091e+07	0.911198	0.407572	0.759293	1.40543	0.49101	insig
Wagp010987	C20H20O8	5-Hydroxy-3,7,8,3',4'-Pentamethoxyflavone*	Flavonoids	Flavones	-	1	5.25266e+06	6.19682e+06	5.7782e+06	7.43042e+06	6.61953e+06	1.01035e+07	1.45349	0.152492	0.699777	1.40202	0.487503	insig
Zmhn003269	C15H8O7	6-Hydroxyrhein	Quinones	Anthraquinone	-	2	5.19881e+06	4.09427e+06	4.71696e+06	8.21595e+06	5.62326e+06	1.09029e+07	1.50235	0.138179	0.692426	1.76602	0.820504	up
Lmbp002962	C10H8O5	Isofraxetin	Lignans and Coumarins	Coumarins	50656-75-2	1	7.99403e+06	3808605	7.86198e+06	1.26075e+07	1.34292e+07	1.50598e+07	1.59165	0.0189276	0.624039	2.08987	1.06341	up
pme0075	C7H11NO5	N-Acetyl-L-glutamic acid	Amino acids and derivatives	Amino acids and derivatives	1188-37-0	3	521861	564730	518907	528367	520794	306318	0.919949	0.370811	0.743812	0.844273	-0.244218	insig
MWS201384	C8H17N5O3	Arg-Gly	Amino acids and derivatives	Amino acids and derivatives	108347-93-9	3	172042	196824	149488	158111	285090	193095	0.812635	0.413227	0.76006	1.22753	0.295759	insig
Zaxn007230	C20H30O	Isopimaradieneone*	Terpenoids	Ditepenoids	-	3	970216	1.042e+06	1.10795e+06	1.11304e+06	1.11294e+06	919239	0.0550122	0.91864	0.972518	1.00803	0.0115377	insig
mws0376	C4H4O4	Fumaric acid	Organic acids	Organic acids	110-17-8	3	4.14498e+06	3.22178e+06	4.67912e+06	4.23321e+06	4.84288e+06	3.47582e+06	0.273128	0.786068	0.92089	1.04201	0.0593667	insig
Wbmp002283	C9H7NO	Α-hydroxyquinoline	Alkaloids	Alkaloids	-	2	1.75154e+06	4.37643e+06	7.99499e+06	1.03637e+07	5.84147e+06	1.00663e+07	1.17559	0.1598	0.699777	1.86019	0.895452	up
pmb0981	C10H14N5O7P	Adenosine 5'-monophosphate	Nucleotides and derivatives	Nucleotides and derivatives	61-19-8	3	1.01869e+07	1.22128e+07	1.70807e+07	1.47737e+07	1.74345e+07	1.6648e+07	1.12156	0.262971	0.70551	1.23748	0.307407	insig
Wagp008758	C20H20O9	5,4'-Dihydroxy-3,6,7,3',5'-Pentamethoxyflavone	Flavonoids	Flavones	-	1	2.28785e+06	2.56863e+06	2.97624e+06	2.19186e+06	2.11181e+06	2.98841e+06	0.510664	0.630655	0.864254	0.930978	-0.10318	insig
Zjlp100901	C30H46O4	3-Hydroxy-23-oxoolean-12-en-28-oic acid (Gypsogenin)	Terpenoids	Triterpene	-	2	665832	398996	419814	735995	404835	767398	0.776323	0.38735	0.748901	1.28531	0.362119	insig
Zmdp000292	C7H16N4O2	Arginine methyl ester*	Amino acids and derivatives	Amino acids and derivatives	-	1	4.2332e+07	7.08984e+07	8.19412e+07	2.64733e+07	4.98164e+07	2.78673e+07	1.39396	0.108307	0.692426	0.533669	-0.905983	down
pmn001697	C21H18O11	Apigenin-7-O-glucuronide	Flavonoids	Flavones	29741-09-1	3	28027.8	64504.8	89714.8	44958.3	38945.1	33336.5	0.811814	0.349463	0.736649	0.643301	-0.636435	insig
Hmfn000531	C6H8O6	L-Ascorbic acid (Vitamin C)	Others	Vitamin	50-81-7	1	2.41463e+07	4.08035e+07	3.3271e+07	3.46105e+07	3.4657e+07	2.79809e+07	0.0367712	0.95533	0.987036	0.990099	-0.0143557	insig
Lmzn006284	C30H48O4	2-Hydroxyursolic acid*	Terpenoids	Triterpene	-	1	3.30306e+07	2.61969e+07	2.64259e+07	3.0697e+07	3.2981e+07	3.62585e+07	1.24798	0.166924	0.699777	1.16676	0.222503	insig
Hmln008119	C11H18O3	Robinlin	Terpenoids	Terpene	-	3	83581.4	127210	124216	99200.5	77990	93121.5	1.03212	0.263327	0.70551	0.806885	-0.309566	insig
mws0038	C17H14O6	5,4'-Dihydroxy-3,7-dimethoxyflavone(Kumatakenin)	Flavonoids	Flavonols	3301-49-3	1	1.00565e+07	6.62583e+06	6.2477e+06	1.84264e+07	1.10774e+07	2.4985e+07	1.56268	0.109922	0.692426	2.37631	1.24872	up
pmf0297	C20H42O	1-Eicosanol	Lipids	Free fatty acids	629-96-9	3	839594	840458	750632	1.02183e+06	763341	1.13589e+06	1.06748	0.273464	0.70551	1.20175	0.265132	insig
Wcfn008271	C14H8O4	Danthron; 1,8-Dihydroxyanthraquinone	Quinones	Anthraquinone	117-10-2	2	4.23906e+07	3.43599e+07	3.40375e+07	3.90461e+07	4.00527e+07	3.9355e+07	0.839623	0.448697	0.767851	1.06919	0.0965242	insig
Zaxn007436	C20H30O	Pimaradienone*	Terpenoids	Ditepenoids	-	3	1.00217e+06	1.13756e+06	1.2168e+06	1.17214e+06	1.14155e+06	1.03852e+06	0.000370229	0.985679	0.995383	0.998714	-0.00185621	insig
ML10176345	C7H8O5	3-Dehydroshikimic acid	Organic acids	Organic acids	2922-42-1	2	2.35786e+06	1.89644e+06	1.40555e+06	2.71349e+06	3.24683e+06	2.84836e+06	1.54657	0.0413491	0.680002	1.55635	0.638163	up
pme3351	C6H11NO3	Allysine(6-Oxo DL-Norleucine)	Amino acids and derivatives	Amino acids and derivatives	1962-83-0	3	180245	61514	316659	60397.4	170235	202581	0.24836	0.656235	0.873163	0.775785	-0.366271	insig
Zmgn001448	C7H12O5	2-Propylmalic Acid	Organic acids	Organic acids	-	1	530915	159104	120151	413799	640369	424033	1.20721	0.23074	0.699777	1.82456	0.867546	up
pmn001738	C17H24O11	Oleoside 11-methyl ester	Terpenoids	Monoterpenoids	60539-23-3	3	3.60546e+06	2.86409e+06	2.34973e+06	3.01076e+06	3.11996e+06	3.85664e+06	0.789597	0.440885	0.767306	1.13245	0.179442	insig
Lssp210308	C30H48O3	dihydromachaeric acid lactone(ISO1)	Terpenoids	Triterpene	-	1	304445	377121	255977	1.1085e+06	284786	1.06931e+06	1.24136	0.196812	0.699777	2.62665	1.39323	up
MWSmce248	C9H8O3	3-Hydroxycinnamic Acid*	Phenolic acids	Phenolic acids	14755-02-3	2	223813	143070	99628.5	212331	406433	225097	1.30373	0.175019	0.699777	1.80887	0.855092	up
Lmbn002648	C9H8O3	α-Hydroxycinnamic Acid*	Phenolic acids	Phenolic acids	5801-57-0	2	223813	143070	99628.5	212331	406433	225097	1.30373	0.175019	0.699777	1.80887	0.855092	up
Jmbp005971	C20H20O9	Gardenin C	Flavonoids	Flavones	29550-05-8	2	7.28928e+06	4.57426e+06	5.39568e+06	5.04298e+06	6.79705e+06	7.38308e+06	0.583	0.573573	0.828846	1.11379	0.155475	insig
mws0025	C6H6O3	Pyrogallol	Phenolic acids	Phenolic acids	87-66-1	3	201807	347512	250620	333406	146019	287520	0.241869	0.884601	0.960678	0.958754	-0.0607672	insig
Laxp005049	C15H10O7	Bracteatin	Flavonoids	Other Flavonoids	3260-50-2	1	6.1561e+06	6.72256e+06	5.12256e+06	7.75645e+06	7.54289e+06	8.83771e+06	1.59263	0.0305008	0.624039	1.34086	0.423155	insig
mws1313	C20H20O7	Sinensetin (5,6,7,3',4'-pentamethoxyflavone)*	Flavonoids	Flavones	2306-27-6	2	514146	585742	488961	566343	491429	460185	0.534775	0.610515	0.853271	0.955382	-0.0658505	insig
Hmln000297	C6H12O6	Inositol*	Others	Saccharides	87-89-8	1	3.26987e+06	3.20347e+06	2.75729e+06	2.68969e+06	3.63068e+06	2.92646e+06	0.0268778	0.987748	0.99549	1.00175	0.00252826	insig
Hmbn004734	C29H44O4	3,23-Dihydroxy-30-noroleana-12,20(29)-dien-28-oic acid (30-Norhederagenin)	Terpenoids	Triterpene	117654-06-5	2	2.74466e+06	839303	3.80411e+06	1.51488e+06	4.3134e+06	2.46283e+06	0.350191	0.813547	0.932497	1.12223	0.166368	insig
Zjmp102713	C30H46O4	2,3-Dihydroxylup-20(29)-en-28-oic acid	Terpenoids	Triterpene	-	2	472734	209769	272680	367511	463603	477152	1.10779	0.274846	0.70551	1.36965	0.453807	insig
Zmzn000113	C5H9NO4	L-threo-3-Methylaspartate	Amino acids and derivatives	Amino acids and derivatives	6061-13-8	1	1.90861e+06	3.9328e+06	4.51751e+06	2.20871e+06	1.62641e+06	1.92048e+06	1.29063	0.187364	0.699777	0.555618	-0.847835	down
Wasn003258	C12H22O8	Glucosyl 2-Hydroxy-4-Methylpentanoic Acid	Organic acids	Organic acids	-	1	9.71996e+06	2.38172e+07	1.97701e+07	1.21046e+07	6.75978e+06	1.24323e+07	1.11981	0.215597	0.699777	0.5871	-0.768323	down
Wagp007236	C19H18O7	7-Hydroxy-3',4',5,6-tetramethoxyflavone*	Flavonoids	Flavones	40983-99-1	2	2.40949e+07	2.92899e+07	2.1379e+07	2.03737e+07	2.55836e+07	3.3067e+07	0.264795	0.763503	0.912049	1.05699	0.0799554	insig
Zmhn001036	C21H22O10	Choerospondin	Flavonoids	Flavanones	81202-36-0	2	1.0074e+07	6.92114e+06	3.61406e+06	7.98574e+06	1.0378e+07	8.73932e+06	0.928314	0.369189	0.743359	1.3151	0.395167	insig
Lmmp003042	C8H8O4	Protocatechuic Acid Methyl Ester	Phenolic acids	Phenolic acids	2150-43-8	1	1.9085e+06	3.79689e+06	2.6946e+06	1.9716e+06	1.66311e+06	2.03766e+06	1.22367	0.235659	0.699777	0.675284	-0.566435	insig
Lmqn000859	C15H20O9	4-O-Glucosyl-2-hydroxy-6-methoxyacetophenone	Phenolic acids	Phenolic acids	-	3	199047	275334	183668	309359	205362	239898	0.688867	0.483402	0.783365	1.14675	0.197553	insig
pme0137	C7H12N2O4	N-Acetyl-L-Glutamine	Amino acids and derivatives	Amino acids and derivatives	2490-97-3	3	1.76147e+06	2.60642e+06	2.56825e+06	1.42592e+06	2.05326e+06	1.69594e+06	1.22507	0.160936	0.699777	0.746111	-0.422538	insig
Labp006038	C32H30O15	Isorhamnetin feruloyl glucoside	Flavonoids	Flavonols	-	2	270945	494028	457823	343501	322979	400678	0.48049	0.538588	0.813185	0.87272	-0.196409	insig
Zbyn002745	C16H24O10	Loganic acid	Terpenoids	Monoterpenoids	22255-40-9	2	5.88837e+06	1.91518e+07	1.6942e+07	1.13698e+07	7.29638e+06	9.30259e+06	0.672288	0.374013	0.743812	0.666206	-0.58596	insig
Wcdp007360	C24H50NO7P	LysoPC 16:0*	Lipids	LPC	17364-16-8	1	2.82427e+07	2.99635e+07	4.33373e+07	3.71129e+07	2.46719e+07	4.40367e+07	0.142597	0.85696	0.951295	1.04213	0.0595349	insig
Cmyn001328	C15H16O9	Daphnin*	Lignans and Coumarins	Coumarins	486-55-5	1	1.81705e+06	1.05788e+06	2.12077e+06	6.0802e+06	4.33905e+06	5.78862e+06	1.75158	0.0075236	0.624039	3.24436	1.69793	up
mws1013	C9H6O4	Esculetin (6,7-Dihydroxycoumarin)	Lignans and Coumarins	Coumarins	305-01-1	3	165961	197203	173531	251400	86700	249720	0.0398433	0.786105	0.92089	1.09526	0.131271	insig
Wagp008813	C22H22O9	5a-methoxy-9-(3,4,5-trimethoxyphenyl)-5a,6,8a,9-tetrahydro-8H-[1,3]dioxolo[4,5-g]furo[3,4-b]chromen-8-one	Lignans and Coumarins	Lignans	-	3	95716.8	98506.3	443880	748624	442066	970807	1.49386	0.0617598	0.692426	3.38738	1.76017	up
MWS04559g	C9H11NO3	3-Hydroxy-L-phenylalanine*	Amino acids and derivatives	Amino acids and derivatives	587-33-7	1	2.64491e+06	1.50742e+06	2.63584e+06	4.66071e+06	3.72834e+06	4.01995e+06	1.59073	0.0190828	0.624039	1.82803	0.870293	up
Zmxn004029	C31H38O11	7,8-Dihydro-Buddlenol B(erythro)	Phenolic acids	Phenolic acids	-	2	1.52809e+06	508967	797562	1.24082e+06	2.01227e+06	911151	0.901932	0.376357	0.744397	1.46907	0.554901	insig
mws4163	C24H42O21	Nystose	Others	Saccharides	13133-07-8	3	172131	2.30308e+06	1.01841e+06	299487	140684	287327	1.10525	0.274629	0.70551	0.208236	-2.26371	down
Hmbn005207	C30H48O4	3,23-Dihydroxyolean-12-en-28-oic acid (Hederagenin)*	Terpenoids	Triterpene	465-99-6	1	2.97312e+07	2.36473e+07	2.72398e+07	3.02374e+07	2.96538e+07	3.39687e+07	1.3216	0.122943	0.692426	1.16425	0.219402	insig
Wdtp004079	C18H24O8	3,4,5-Trihydroxy-6-[4-(4-methyl-3-oxopentyl)phenoxy]oxane-2-carboxylic acid	Phenolic acids	Phenolic acids	-	2	4.42986e+06	3.69998e+06	4.42662e+06	4.3396e+06	1.47299e+06	4.7799e+06	0.664002	0.595823	0.846447	0.843588	-0.245389	insig
pmf0395	C18H34O2	Oleic acid	Lipids	Free fatty acids	112-80-1	3	186819	194472	172548	192984	176816	200117	0.507697	0.600038	0.849065	1.02903	0.0412879	insig
Lmbn005487	C18H34O4	12,13-DHOME; (9Z)-12,13-Dihydroxyoctadec-9-enoic acid	Lipids	Free fatty acids	263399-35-5	3	287012	278741	256884	284400	280110	277946	0.63884	0.541297	0.81365	1.02409	0.0343459	insig
Lmgp008943	C18H16O7	3,5-Dihydroxy-7,3',4'-trimethoxyflavone	Flavonoids	Flavonols	6068-80-0	2	4.31787e+06	2.46982e+06	3.26056e+06	7.09856e+06	4.66482e+06	9.80727e+06	1.52803	0.109734	0.692426	2.14671	1.10212	up
pmb2947	C45H38O18	Catechin-catechin-catechin	Flavonoids	Flavanols	-	2	3.63159e+07	2.0194e+07	2.74182e+07	1.67456e+07	3.18563e+07	2.71428e+07	0.377973	0.694349	0.885936	0.902496	-0.148008	insig
HJAP051	C12H18O4	3-(3,4,5-Trimethoxyphenyl)propan-1-ol	Phenolic acids	Phenolic acids	-	2	2.38139e+06	951791	2.45027e+06	1.79617e+06	2.19333e+06	1.67839e+06	0.170868	0.945904	0.984848	0.980018	-0.02912	insig
pmd0132	C24H50NO7P	LysoPC 16:0(2n isomer)*	Lipids	LPC	-	1	3.05673e+07	3.16861e+07	4.62363e+07	3.92958e+07	2.58921e+07	4.44316e+07	0.0193491	0.962296	0.98765	1.01041	0.0149474	insig
Walp004906	C14H31NO3	2-Aminotetradecane-1,11,13-triol	Lipids	Sphingolipids	-	2	106460	127344	164084	128557	98815.2	48345	1.0669	0.23759	0.699777	0.692952	-0.529172	insig
MWS4525	C6H7N5O	6-O-methylguanine	Nucleotides and derivatives	Nucleotides and derivatives	20535-83-5	3	418143	287561	451487	784897	568947	636839	1.60162	0.0289786	0.624039	1.72027	0.782636	up
pmn001583	C27H30O16	Quercetin-3-O-robinobioside	Flavonoids	Flavonols	52525-35-6	2	796596	868522	860865	841989	914642	1.03539e+06	1.13249	0.252817	0.70551	1.10532	0.144464	insig
MWSCX002	C15H22O2	7β-H-9(10)-ene-11,12-epoxy-8-oxoeremophilane	Terpenoids	Sesquiterpenoids	-	3	2.97585e+06	631597	1.97009e+06	1.43004e+06	2.31081e+06	1.35274e+06	0.120058	0.843507	0.944722	0.913233	-0.130945	insig
pme3827	C9H11NO4	3,4-Dihydroxy-L-phenylalanine (L-Dopa)	Amino acids and derivatives	Amino acids and derivatives	59-92-7	3	8.31351e+06	6.38594e+06	7.62097e+06	9.09475e+06	7.39182e+06	9.24766e+06	1.05288	0.237468	0.699777	1.15295	0.205324	insig
Wcdp006929	C18H26O3	(9Z,11E,13E,15Z)-4-Oxo-9,11,13,15-Octadecatetraenoic Acid	Lipids	Free fatty acids	17699-21-7	2	606986	1.05178e+06	467696	630517	487507	623469	0.530876	0.546277	0.814775	0.818965	-0.288127	insig
HJN093	C20H20O12	2-O-Salicyl-6-O-Galloyl-D-Glucose	Phenolic acids	Phenolic acids	-	3	887553	1.68721e+06	1.54327e+06	781633	995181	1.13051e+06	1.07313	0.237887	0.699777	0.705998	-0.502264	insig
Lcsn000644	C32H52O13	Goshonoside F3	Terpenoids	Ditepenoids	90851-26-6	2	326203	692948	155552	1.26488e+06	297336	879490	0.971807	0.277961	0.70551	2.07858	1.0556	insig
Lamn006238	C23H26O11	3,9-dihydroeucomnalin glucoside	Flavonoids	Other Flavonoids	-	2	6.52601e+06	1.15583e+07	7.51533e+06	9.79543e+06	7.28071e+06	1.23205e+07	0.574453	0.582402	0.834556	1.14832	0.19953	insig
Zahp013600	C18H35NO	Octadec-2-enamide	Alkaloids	Alkaloids	-	2	165057	190273	137184	111735	119923	135079	1.49279	0.0950705	0.692426	0.744622	-0.425421	insig
mws0567	C5H11N3O2	4-Guanidinobutyric acid	Organic acids	Organic acids	463-00-3	3	3.91663e+07	8.68877e+06	1.14549e+07	7.8324e+06	1.97111e+07	3.17339e+07	0.129671	0.999321	0.999549	0.999451	-0.000792974	insig
Lasp003640	C9H10O4	2,4-Dihydroxy-6-methoxyacetophenone	Others	Ketone compounds	3602-54-8	2	377155	548177	507066	226252	615255	596019	0.188819	0.990903	0.996004	1.00358	0.00515565	insig
Labn002716	C15H18O11	galloyl acetyl glucoside	Phenolic acids	Phenolic acids	-	2	167085	212916	136317	139709	144835	178701	0.575778	0.534559	0.81214	0.897209	-0.156485	insig
mws0237	C9H16O4	Azelaic acid	Organic acids	Organic acids	123-99-9	3	8.47837e+06	8.23823e+06	8.46311e+06	8.07667e+06	7.87605e+06	7.44739e+06	1.55426	0.0690959	0.692426	0.929324	-0.105746	insig
pmn001606	C20H38O2	Eicosenoic acid	Lipids	Free fatty acids	26764-41-0	3	1.68222e+07	2.79021e+07	1.66167e+07	1.86606e+07	1.6394e+07	1.99836e+07	0.41296	0.63522	0.864931	0.897249	-0.15642	insig
Lmfp001509	C13H16O9	1-O-Galloyl-rhamnose	Phenolic acids	Phenolic acids	-	3	800722	6.57112e+06	5.27315e+06	768807	662340	715932	1.37768	0.183174	0.699777	0.169797	-2.55812	down
Waln006120	C19H36O10	Octyl 6-O-Alpha-L-Arabinopyranosyl-Beta-D-Glucopyranoside	Others	Others	168288-07-1	1	7.11954e+06	1.50709e+07	1.60786e+07	5.05882e+06	4.6675e+06	6.39193e+06	1.54693	0.116627	0.692426	0.421183	-1.24748	down
Wagp010653	C21H22O8	3,5,6,7,3',4'-Hexamethoxyflavone	Flavonoids	Flavones	1251-84-9	1	5.28945e+06	9.4568e+06	6.03995e+06	3.59296e+06	3.84175e+06	3.05686e+06	1.6335	0.111551	0.692426	0.504737	-0.986396	down
mws1333	C12H22O11	Melibiose	Others	Saccharides	585-99-9	1	8.10374e+06	1.56455e+07	3.11652e+07	9.92238e+06	9.122e+06	9.78229e+06	1.00965	0.328638	0.726476	0.524938	-0.929781	down
Lmtn002565	C14H18O9	1-O-Vanilloyl-D-Glucose	Phenolic acids	Phenolic acids	-	2	2.23142e+06	3.26929e+06	3.08415e+06	1.71783e+06	2.08029e+06	1.98071e+06	1.54572	0.0871545	0.692426	0.673143	-0.571015	insig
Hmlp002821	C21H18O14	Myricetin-3-O-glucuronide	Flavonoids	Flavonols	77363-65-6	3	3.85593e+06	6.36204e+06	4.99938e+06	5.7005e+06	4.06562e+06	6.09237e+06	0.230404	0.833949	0.94231	1.04213	0.0595385	insig
MWSslk108	C9H17NO4	O-Acetyl-L-carnitine	Alkaloids	Alkaloids	3040-38-8	3	4.7729e+06	2.76757e+06	2.39879e+06	5.94141e+06	5.10708e+06	7.05085e+06	1.52596	0.0464482	0.692426	1.82099	0.864726	up
Lajp005753	C23H24O12	5,3'-dihydroxy-6,7,4'-trimethoxyflavone-8-O-β-D-glucoside	Flavonoids	Flavones	-	1	3.74768e+07	5.97041e+07	4.88696e+07	4.27453e+07	3.54687e+07	5.91349e+07	0.294929	0.775352	0.918162	0.94042	-0.0886224	insig
Wasn002329	C16H17NO9	Xanthurenic Acid 8-O-Glucoside	Alkaloids	Quinoline alkaloids	97451-32-6	1	1.46e+07	1.96903e+07	1.62154e+07	2.88923e+07	1.34857e+07	2.88681e+07	0.899805	0.30889	0.715565	1.41065	0.496361	insig
mws0982	C6H11N3	1-Methylhistamine	Alkaloids	Alkaloids	501-75-7	3	155114	144973	161609	148401	136235	149771	1.0715	0.233762	0.699777	0.940895	-0.0878945	insig
Lakn001671	C14H18O9	2-β-D-Glucopyranosyloxy-5-hydroxy-phenylacetic acid	Phenolic acids	Phenolic acids	-	2	1.89067e+06	1.70764e+06	1.51726e+06	2.05066e+06	1.87687e+06	2.46468e+06	1.38269	0.120333	0.692426	1.24956	0.32142	insig
Lsjp211221	C17H24O3	Buddledin A	Terpenoids	Sesquiterpenoids	-	2	1.38815e+07	1.21619e+07	1.47644e+07	1.26012e+07	1.3587e+07	1.25212e+07	0.694126	0.469414	0.774922	0.948579	-0.0761604	insig
Cmsn002067	C25H32O10	7S,8R-threo-3',9,9'-trihydroxy-3-methoxy-4',7-epoxy-neolignan-4-O-rhamnoside	Lignans and Coumarins	Lignans	-	3	2.15824e+07	5.41636e+07	4.7202e+07	3.65877e+07	2.96174e+07	3.418e+07	0.415243	0.529295	0.810354	0.816484	-0.292503	insig
MWS201054	C6H11NO4	O-Acetyl-L-homoserine	Amino acids and derivatives	Amino acids and derivatives	250736-84-6	3	593159	1.25875e+06	957773	857736	651812	668695	0.786993	0.391547	0.751602	0.775264	-0.367241	insig
pme2165	C5H4N2O4	Orotic acid (Vitamin B13)	Others	Vitamin	65-86-1	3	2.93238e+06	2.50146e+06	2.36666e+06	3.02804e+06	2.81658e+06	2.84813e+06	1.18654	0.216714	0.699777	1.11438	0.156247	insig
Wbmn011269	C22H34O5	Vitexilactone*	Terpenoids	Ditepenoids	61263-49-8	1	287543	192545	201030	310019	276493	332668	1.41137	0.102794	0.692426	1.34952	0.432441	insig
pme0256	C5H4N4O2	Xanthine	Nucleotides and derivatives	Nucleotides and derivatives	69-89-6	3	75726.1	32622.5	39232.9	64942.3	64993.9	132144	1.21607	0.232523	0.699777	1.77583	0.828494	up
mws0097	C20H22O6	Pinoresinol	Lignans and Coumarins	Lignans	487-36-5	3	52551	28103.4	94683.1	75339	76371.2	63271	0.769487	0.569716	0.826909	1.2261	0.294075	insig
pmb0496	C15H22N4O3	N-Feruloylagmatine	Alkaloids	Phenolamine	-	3	7.56941e+06	5.02452e+06	4.7668e+06	5.45772e+06	8.67241e+06	5.863e+06	0.616211	0.551551	0.816945	1.15163	0.203677	insig
pmn001672	C23H32O15	Furanofructosyl-α-D-(3-mustard acyl)glucoside*	Phenolic acids	Phenolic acids	-	2	142502	98032.2	121383	377125	69994.2	143533	0.472192	0.497615	0.793619	1.63201	0.706649	insig
Lmhn004960	C22H18O10	7-O-Galloyltricetiflavan	Flavonoids	Flavanols	-	2	1.50187e+07	1.54784e+07	1.20284e+07	1.12146e+07	1.66648e+07	1.30552e+07	0.294475	0.799089	0.927587	0.962592	-0.0550042	insig
MWSmce560	C30H48O4	3,23-Dihydroxylup-20(29)-en-28-oic acid (23-Hydroxybetulinic acid)	Terpenoids	Triterpene	85999-40-2	2	15227.9	11467.5	12397.7	22730.9	20852.3	19712.8	1.74942	0.00582173	0.624039	1.61911	0.695204	up
Wasn001246	C14H16O10	4-O-Galloylquinic Acid	Phenolic acids	Phenolic acids	110170-37-1	1	1.49489e+06	1.52733e+06	1.30835e+06	2.1475e+06	1.40506e+06	1.67947e+06	1.0292	0.298238	0.712587	1.20816	0.272813	insig
Lmhp001732	C14H18N2O3	L-Prolyl-L-Phenylalanine	Amino acids and derivatives	Amino acids and derivatives	13589-02-1	3	44688.9	59106	52002.3	122989	95372.9	121912	1.80173	0.0102581	0.624039	2.18408	1.12703	up
pmp000263	C30H46O3	3-Hydroxyurs-12,19-dien-28-oic acid (Sanguisorbigenin)	Terpenoids	Triterpene	-	1	2.99722e+06	2.43499e+06	2.42481e+06	3.28776e+06	2.66206e+06	2.77918e+06	0.902153	0.341575	0.731508	1.11098	0.151835	insig
Wagp005934	C26H30O13	Hydroxyauranetin 5-O-Glucoside	Flavonoids	Flavones	-	1	5.28039e+06	1.18017e+07	1.0458e+07	3.51895e+06	6.09249e+06	5.99015e+06	1.2293	0.17283	0.699777	0.566505	-0.819839	down
pmn001704	C30H46O4	2,3-Dihydroxy-5(6),12(13)-diene-ursolic acid	Terpenoids	Triterpene	-	1	328454	259069	309396	439217	272489	493359	1.06958	0.258525	0.70551	1.34356	0.42606	insig
Wmhn001495	C20H20O14	1,4-Di-O-Galloyl-D-glucose	Phenolic acids	Phenolic acids	-	1	3.1793e+06	2.67452e+07	1.84254e+07	4.08155e+06	2.69702e+06	3.19412e+06	1.29395	0.204555	0.699777	0.206261	-2.27746	down
mws1454	C23H26O11	Persicoside	Flavonoids	Flavanones	28978-03-2	2	6.30726e+06	1.09557e+07	8.35853e+06	1.10849e+07	8.27972e+06	2259455	0.611687	0.680231	0.88393	0.843982	-0.244717	insig
Lcsn002137	C9H10O7S	Homovanillic acid sulfate	Organic acids	Organic acids	38339-06-9	2	3.24414e+06	3.21858e+06	2.41536e+06	3.74069e+06	3.06078e+06	3.55417e+06	1.06952	0.225898	0.699777	1.16643	0.222098	insig
pme2828	C6H5NO3	4-Nitrophenol	Phenolic acids	Phenolic acids	100-02-7	3	2.86037e+07	2.7391e+07	2.51571e+07	1.58381e+07	2.63399e+07	1.57891e+07	1.35986	0.150251	0.699777	0.714305	-0.485388	insig
MWSslk132	C16H30O4	Hexadecanedioic acid	Lipids	Free fatty acids	505-54-4	3	828129	857407	908574	854782	852185	904748	0.214351	0.850761	0.949602	1.00679	0.00975777	insig
pmb2999	C22H22O11	Chrysoeriol-5-O-glucoside	Flavonoids	Flavones	-	3	6.12188e+06	1.07761e+07	1.31946e+07	9.19292e+06	6.13432e+06	9.62483e+06	0.521975	0.517769	0.801274	0.829176	-0.270249	insig
mws0224	C5H11NO2S	DL-Methionine	Amino acids and derivatives	Amino acids and derivatives	59-51-8	3	1.62974e+06	2.89578e+06	2.76176e+06	1.01581e+06	1.04115e+06	1.00977e+06	1.71843	0.0726115	0.692426	0.420832	-1.24868	down
pmn001571	C18H18O5	Agrimonolide	Lignans and Coumarins	Coumarins	21499-24-1	3	6.45564e+06	4.52176e+06	3.89973e+06	1.14215e+07	6.63058e+06	1.49321e+07	1.51546	0.118077	0.692426	2.21711	1.14868	up
Wdxp005529	C21H28O5	glaucogenin C	Steroids	Steroid	-	3	2.25847e+06	2.15577e+06	3.13139e+06	2.55129e+06	2.37755e+06	3.17787e+06	0.497837	0.660713	0.873163	1.07436	0.103476	insig
Lhcp090202	C32H52O5	3-(Acetyloxy)-13,15-dihydroxyoleanan-12-one (Rubiprasin A)(iso-01)	Terpenoids	Triterpene	-	1	162576	257622	104363	142087	111411	136763	0.749398	0.422864	0.76077	0.743976	-0.426672	insig
Wagp008700	C20H20O8	5-Hydroxy-3,6,7,4',5'-Pentamethoxyflavone	Flavonoids	Flavones	-	1	1.63723e+07	1.60963e+07	1.82601e+07	1.61502e+07	1.38248e+07	1.65135e+07	1.02035	0.264536	0.70551	0.916413	-0.12593	insig
pmp000113	C20H20O8	5-Demethylnobiletin; 5-Hydroxy-6,7,8,3',4'-Pentamethoxyflavone*	Flavonoids	Flavones	2174-59-6	1	5.50134e+06	6.29722e+06	5.95921e+06	7.86603e+06	7.35193e+06	9.99345e+06	1.62777	0.0818756	0.692426	1.41974	0.505627	insig
Lmsn003644	C23H24O13	1-O-Galloyl-6-O-Feruloyl-β-D-glucose*	Phenolic acids	Phenolic acids	-	1	674610	685660	723053	552646	611725	572527	1.74196	0.00760317	0.624039	0.833715	-0.262373	insig
Yajn002315	C22H28O14	4-O-(3'-O-alpha-D-Glucopyranosyl)caffeoylquinic acid	Phenolic acids	Phenolic acids	1401352-63-3	1	787464	878264	496174	1.94936e+06	1.25075e+06	1.4477e+06	1.63207	0.0374787	0.668423	2.14987	1.10425	up
Cmzn005970	C21H22O10	Dunalianoside A	Phenolic acids	Phenolic acids	-	3	3.74666e+07	9.64638e+06	1.21587e+07	1.12482e+07	3.2052e+07	2.14883e+07	0.344942	0.873261	0.956972	1.09308	0.128396	insig
Wasn005803	C23H24O12	Protocatechuic acid 4-O-(6''-O-Feruloyl)Glucoside	Phenolic acids	Phenolic acids	-	2	2.34483e+06	1.086e+06	910268	2.60041e+06	2.57933e+06	2.91973e+06	1.45006	0.101732	0.692426	1.86577	0.899768	up
Lmcn009539	C19H34O2	E,E,Z-1,3,12-Nonadecatriene-5,14-diol	Lipids	Free fatty acids	-	3	2.09006e+07	1.55823e+07	1.45129e+07	1.74954e+07	1.47118e+07	19752740	0.16366	0.902697	0.967385	1.0189	0.0270189	insig
pmf0139	C6H12O6	D-Galactose*	Others	Saccharides	59-23-4	1	3.06755e+06	3.0796e+06	2.7292e+06	2.43539e+06	3.37298e+06	2.65919e+06	0.472427	0.68921	0.885118	0.953945	-0.068022	insig
Lmjp002721	C20H22O7	5,7,3',4',5'-Pentamethoxyflavanone	Flavonoids	Flavanones	-	2	3.02142e+07	3.87987e+07	4.67234e+07	2.45512e+07	2.70573e+07	3.04556e+07	1.42444	0.130874	0.692426	0.709062	-0.496016	insig
Hmcn000192	C7H14O7	Sedoheptulose	Others	Saccharides	3019-74-7	2	975000	1720335	2690180	1897565	1376625	267341	0.803149	0.424104	0.76077	0.657603	-0.604711	insig
MWSmce642	C15H24O2	Curcumol	Terpenoids	Sesquiterpenoids	4871-97-0	2	543259	166437	424212	446059	585145	413821	0.785677	0.46402	0.772624	1.27438	0.34979	insig
Rfmb091	C18H32O3	9S-Hydroxy-10E,12Z-octadecadienoic acid*	Lipids	Free fatty acids	15514-85-9	2	156083	107569	98018.9	149486	140376	163312	1.19379	0.225849	0.699777	1.253	0.325387	insig
Wayn004278	C21H18O12	3-O-Methylellagic acid 4'-rhamnoside	Tannins	Tannin	-	2	2.57496e+06	4.68647e+06	3.36232e+06	3.55617e+06	2.5807e+06	2.25272e+06	0.868657	0.37482	0.743812	0.789701	-0.340621	insig
pmp000086	C13H16O6	1-Feruloyl-sn-glycerol	Phenolic acids	Phenolic acids	-	3	132048	248636	249476	277151	163885	227889	0.27369	0.81266	0.931977	1.06152	0.0861281	insig
Zbqn008058	C30H48O4	Rubianol-f	Terpenoids	Triterpene	-	1	9.64488e+06	4.71558e+06	6.75683e+06	4.82691e+06	1.05367e+07	3.77987e+06	0.389709	0.810038	0.93179	0.906531	-0.141571	insig
Hajp008429	C17H16O5	4',5-dihydroxy-7-methoxy-6-methylfavanone	Flavonoids	Flavones	-	2	1.23869e+07	4.68513e+06	4.99174e+06	8.21269e+06	7.33149e+06	4.65749e+06	0.0411685	0.836566	0.94231	0.915604	-0.127204	insig
Zbln004962	C24H28O11	2-(3,4-Dihydroxy-phenylethanolyl)-5-O-feruloyl-xylose-glucoside	Phenolic acids	Phenolic acids	-	2	1.8964e+06	526241	1.00304e+06	1.20896e+06	2.10612e+06	1.51502e+06	0.918636	0.39289	0.752835	1.40997	0.495664	insig
Zbqn008291	C30H50O4	3,13,15-Trihydroxyoleanane-12-one	Terpenoids	Triterpene	-	2	2.40385e+07	1.35534e+07	3.21421e+07	2.96769e+07	2.60859e+07	2.70648e+07	0.772839	0.504379	0.79753	1.18776	0.248247	insig
Zmyn000155	C7H14N2O3	N-α-Acetyl-L-ornithine	Amino acids and derivatives	Amino acids and derivatives	6205-08-9	2	2.01347e+06	5.34539e+06	9.40952e+06	1.62372e+06	2.51723e+06	1.39044e+06	1.32207	0.219721	0.699777	0.32987	-1.60003	down
mws0983	C20H39NO2	N-Oleoylethanolamine	Alkaloids	Alkaloids	111-58-0	3	41795.8	10774.8	13088.7	27821.6	31581.1	26642.4	0.889983	0.567367	0.825681	1.31048	0.390097	insig
Zmjp008513	C20H20O9	Brickellin	Flavonoids	Flavones	90357-63-4	1	1.10475e+06	1.23102e+06	1.62097e+06	1.1851e+06	1.06175e+06	1.52013e+06	0.268999	0.775505	0.918162	0.952041	-0.0709051	insig
Wbmp007680	C29H41NO5	5,6,6a,7-tetrahydro-1,2,9,10-tetraethoxy-6-n-pentyl-4H-dibenzo[de,g]quinolin-4-ol	Alkaloids	Alkaloids	-	3	8.20522e+07	4.09164e+07	4.44074e+07	7.91409e+07	8.71651e+07	9.38722e+07	1.38597	0.132873	0.692426	1.55445	0.636407	up
Lmyn000160	C8H14O8	Mucic acid Dimethyl Ester	Phenolic acids	Phenolic acids	-	3	1.06682e+07	1.45463e+07	1.53068e+07	1.16637e+07	1.50736e+07	1.18508e+07	0.284942	0.741372	0.9053	0.952295	-0.0705201	insig
Wagp007778	C20H20O8	4'-Hydroxy-3,3',5,7,8-Pentamethoxyflavone*	Flavonoids	Flavones	-	1	1.17832e+07	2.2322e+07	1.89707e+07	1.22435e+07	1.16658e+07	1.58799e+07	0.974961	0.290149	0.712587	0.749666	-0.415681	insig
pmb2640	C12H24O2	Dodecanoic acid (Lauric acid)	Lipids	Free fatty acids	143-07-7	1	856545	671074	808569	798593	818836	817479	0.567567	0.614672	0.854573	1.04226	0.0597111	insig
Lmxn006423	C7H5NOS	2(3H)-Benzothiazolone	Alkaloids	Alkaloids	934-34-9	2	582803	402393	563902	361508	464042	403878	1.17177	0.19697	0.699777	0.793642	-0.33344	insig
Hmyn000254	C18H18O4	Tababiphenyl C	Others	Chromone	1644433-50-0	2	1.85998e+06	1.83872e+06	1.05491e+06	1.9169e+06	1.09092e+06	2.49344e+06	0.369276	0.639006	0.867078	1.15728	0.210739	insig
Hmqp005455	C18H32O3	15(R)-Hydroxylinoleic Acid	Lipids	Free fatty acids	177931-23-6	3	110316	26725.7	76998.7	150574	72950.2	92960.6	0.869948	0.367567	0.743359	1.47862	0.564253	insig
Lmrn001951	C9H10O4	(S)-2-Hydroxy-3-(4-Hydroxyphenyl)Propanoic Acid*	Phenolic acids	Phenolic acids	23508-35-2	3	30362.1	47057.1	78299.6	55739.8	31782.9	41123.3	0.415585	0.606254	0.852805	0.826143	-0.275537	insig
Hmln000659	C13H16O10	3-O-Galloyl-D-glucose*	Phenolic acids	Phenolic acids	-	1	4.11922e+06	7.25173e+06	1.1239e+07	3.10153e+06	3.5999e+06	3.04344e+06	1.48449	0.171961	0.699777	0.430998	-1.21425	down
pmp001281	C26H52NO7P	LysoPC 18:1*	Lipids	LPC	-	2	1.5485e+07	6.57381e+06	9.29605e+06	2.09162e+07	1.88477e+07	2.66603e+07	1.56386	0.0300727	0.624039	2.11847	1.08302	up
Lssp210351	C26H38O8	Pieroside C	Others	Others	-	3	185441	235354	425640	358790	203485	209156	0.206898	0.794559	0.925047	0.911389	-0.133862	insig
Wchn003545	C20H22O12	3-Hydroxy-5-Methoxyphenyl-6-O-Galloyl-Beta-D-Galactopyranoside*	Others	Others	-	1	2.61973e+06	3.7746e+06	3.98404e+06	2.18362e+06	2.97409e+06	2.89586e+06	1.11452	0.207144	0.699777	0.775995	-0.36588	insig
Smhp007666	C20H20O8	ageconyflavone C*	Flavonoids	Flavones	-	1	1.16919e+07	2.365e+07	1.94101e+07	1.22494e+07	1.07224e+07	1.5056e+07	1.0907	0.247808	0.70551	0.694548	-0.525854	insig
pmf0096	C2H2O4	Oxalic acid	Organic acids	Organic acids	144-62-7	3	1.17853e+06	623350	827421	781429	1.03858e+06	938800	0.350307	0.8255	0.938757	1.04926	0.0693678	insig
pmb0854	C26H48NO7P	LysoPC 18:3	Lipids	LPC	-	2	8.49516e+06	1.56049e+07	1.84638e+07	1.3983e+07	1.02894e+07	1.64554e+07	0.0320843	0.870046	0.956043	0.956861	-0.0636181	insig
Wayn006883	C30H26O13	Quercetin 7-O-p-coumaroyl rhamnoside	Flavonoids	Flavonols	-	2	239862	354390	262239	588174	479682	915287	1.65341	0.0943586	0.692426	2.31543	1.21128	up
Zmgn000173	C5H10O5	D-Ribose	Others	Saccharides	50-69-1	3	155603	81209.4	61117.6	161967	189249	184669	1.43531	0.100044	0.692426	1.7987	0.846951	up
Wagp009074	C18H16O7	Santin*	Flavonoids	Flavones	27782-63-4	1	2.6561e+06	2.23253e+06	2.71252e+06	2.745e+06	2.74234e+06	3.92578e+06	1.14673	0.26174	0.70551	1.23838	0.308456	insig
MWS201414	C9H15N3O4	Pro-Asn	Amino acids and derivatives	Amino acids and derivatives	107856-82-6	3	3.63287e+06	4.70499e+06	3.70825e+06	4.1361e+06	3.52268e+06	3.97217e+06	0.298636	0.746576	0.907553	0.965536	-0.0505983	insig
mws1610	C30H48O4	2,3-Dihydroxyurs-12-en-29-oic acid (Maslinic acid)*	Terpenoids	Triterpene	4373-41-5	1	3.26692e+07	2.55621e+07	2.5809e+07	3.13608e+07	3.41233e+07	3.70227e+07	1.38972	0.104419	0.692426	1.21973	0.286566	insig
Zbfn013528	C16H32O3	(R)-Beta-Hydroxypalmitic Acid	Lipids	Free fatty acids	-	1	1.72406e+06	1.5496e+06	1.44615e+06	1.39216e+06	1.29002e+06	1.36653e+06	1.51491	0.095981	0.692426	0.857811	-0.221268	insig
Saln004708	C16H26O9	1-O-Glucopyranosylamplexine	Terpenoids	Monoterpenoids	-	3	1.62589e+06	1.47332e+06	670349	1.37443e+06	2.38473e+06	1.20468e+06	0.736135	0.449182	0.767851	1.31682	0.397062	insig
mws0193	C7H15N3O3	L-Homocitrulline	Amino acids and derivatives	Amino acids and derivatives	1190-49-4	3	1.22291e+06	2.0254e+06	2.06467e+06	992386	1.12381e+06	872092	1.55976	0.0972199	0.692426	0.562451	-0.830201	down
pmb0764	C6H9NOS	4-Methyl-5-thiazoleethanol	Others	Others	137-00-8	3	18785.6	46670.7	48921	34140.5	30041.4	44811.8	0.0728236	0.877586	0.956972	0.95293	-0.0695583	insig
Smjp004295	C28H28O13	Justicidinoside B*	Lignans and Coumarins	Lignans	-	1	4.44761e+06	4.71192e+06	3.70393e+06	3.46333e+06	4.04065e+06	5.38182e+06	0.0460708	0.99148	0.996117	1.00174	0.00250406	insig
pmp001012	C17H16O7	6-Hydroxy-1,2,3,7-tetramethoxyxanthone	Flavonoids	Other Flavonoids	64756-87-2	2	1.3899e+06	1.12798e+06	1.75025e+06	941376	1.03224e+06	1.06582e+06	1.45139	0.146187	0.694085	0.712123	-0.489802	insig
MA10039492	C6H6O6	Dehydroascorbic acid	Others	Vitamin	490-83-5	3	1.59536e+06	909836	865122	1.01297e+06	1.55918e+06	997007	0.284778	0.836554	0.94231	1.059	0.0826979	insig
mws1488	C16H32O2	Palmitic acid	Lipids	Free fatty acids	57-10-3	2	242260	238982	239142	230726	218721	242418	1.05723	0.298104	0.712587	0.960411	-0.0582755	insig
pmc0066	C10H13N4O7P	2'-Deoxyinosine-5'-monophosphate	Nucleotides and derivatives	Nucleotides and derivatives	3393-18-8	3	356626	530803	415306	483924	403392	384818	0.117287	0.87404	0.956972	0.976511	-0.034292	insig
Lazp007726	C17H14O6	Tupichinol E	Flavonoids	Flavonols	-	1	2.05815e+07	1.27865e+07	1.26103e+07	3.90112e+07	2.48332e+07	4.86067e+07	1.62984	0.0702472	0.692426	2.44574	1.29027	up
Zblp003511	C16H14O6	5,7,4'-Trihydroxy-8-methylflavonoid	Flavonoids	Flavonols	-	2	980302	1.00686e+06	824105	910082	1.13508e+06	1.21125e+06	1.06142	0.249666	0.70551	1.15834	0.212063	insig
Wbmn010746	C22H34O5	Negundoin A*	Terpenoids	Ditepenoids	-	1	268427	161255	176624	289497	257143	306905	1.39307	0.117746	0.692426	1.40778	0.493418	insig
Zmzp004111	C16H12O7	Selagin	Flavonoids	Flavones	-	3	1.09442e+07	1.21552e+07	1.67912e+07	1.1845e+07	1.15493e+07	1.37386e+07	0.368331	0.66803	0.87708	0.930871	-0.103347	insig
zjbp111633	C15H24O	14-hydroxy-α-humulene(iso-2)	Terpenoids	Sesquiterpenoids	-	1	693861	396102	625897	750372	719521	971385	1.29967	0.115329	0.692426	1.42277	0.508705	insig
Lmhn003801	C25H24O13	Feruloylsinapoyltartaric acid	Phenolic acids	Phenolic acids	-	3	1.32034e+06	252522	449317	872968	1.96427e+06	1.02519e+06	1.13322	0.264855	0.70551	1.91003	0.933597	up
Lmdn003756	C10H10O4	Methyl caffeate	Phenolic acids	Phenolic acids	3843-74-1	3	233019	44164.1	68490.6	201217	237040	207494	1.2415	0.231123	0.699777	1.8681	0.901568	up
Layp002880	C15H16O9	5,7-Dihydroxychromone glucoside	Others	Ketone compounds	-	2	1.2963e+06	1.11791e+06	1.33424e+06	2.86241e+06	1.74004e+06	2.36053e+06	1.66716	0.0752615	0.692426	1.85756	0.89341	up
pmn001669	C12H14O5	Methyl sinapate	Phenolic acids	Phenolic acids	20733-94-2	3	51963.8	24937.3	28096.8	53486.1	52894.7	38048.8	1.08271	0.270428	0.70551	1.37555	0.460006	insig
Lmbn009444	C18H34O3	Ricinoleic acid	Lipids	Free fatty acids	141-22-0	2	447980	339473	413408	471037	387534	442312	0.715994	0.457513	0.770171	1.08329	0.115423	insig
Lmsp008392	C17H14O6	4',5-Dihydroxy-3',5'-dimethoxyflavone	Flavonoids	Flavones	-	1	354930	225669	219052	564058	393818	818259	1.56265	0.105588	0.692426	2.22114	1.1513	up
Lmjp001367	C26H29O15+	Cyanidin-3-O-(2''-O-xylosyl)galactoside	Flavonoids	Anthocyanidins	-	2	2.97898e+07	1.80864e+07	1.45676e+07	1.64082e+07	2.87573e+07	1.80497e+07	0.0942206	0.967997	0.988711	1.01235	0.0177143	insig
mws0289	C23H46NO7P	LysoPE 18:1*	Lipids	LPE	89576-29-4	3	1.12143e+06	736969	1.15064e+06	2.39252e+06	1.84268e+06	2.16519e+06	1.72934	0.00606689	0.624039	2.12705	1.08886	up
pme2617	C5H11NO3S	L-Methionine Sulfoxide	Amino acids and derivatives	Amino acids and derivatives	3226-65-1	2	599998	534465	672730	699560	580502	642731	0.649518	0.505979	0.79753	1.06397	0.0894534	insig
mws0043	C21H22O8	Nobiletin (5,6,7,8,3',4'-Hexamethoxyflavone)	Flavonoids	Flavones	478-01-3	2	1.97702e+07	1.46716e+07	1.98531e+07	1.69327e+07	2.02029e+07	2.10165e+07	0.566997	0.579796	0.832487	1.07104	0.0990131	insig
pmp000268	C30H46O5	2-Hydroxymethyl-A(1)-nor-19,24-dihydroxyurs-2,12-dien-28-oic acid (Rosamultic acid)	Terpenoids	Triterpene	214285-76-4	3	298235	231602	329934	305868	282713	292091	0.295307	0.834723	0.94231	1.02431	0.0346517	insig
Zmyn004732	C18H30O3	2R-hydroxy-9Z,12Z,15Z-octadecatrienoic acid	Lipids	Free fatty acids	-	3	77221.2	21735.7	23639.2	50129.2	34013.1	43998.5	0.450675	0.929644	0.977423	1.04523	0.0638156	insig
mws0884	C10H12N5O6P	Cyclic 3',5'-Adenylic acid	Nucleotides and derivatives	Nucleotides and derivatives	60-92-4	3	730426	328550	429198	794812	718503	841174	1.375	0.129856	0.692426	1.58213	0.66187	up
Zmyn000268	C3H6O3	2,3-Dihydroxypropanal	Others	Saccharides	56-82-6	3	105849	47050	61758.6	52922.4	77038.7	77631.5	0.042293	0.911761	0.96882	0.967088	-0.0482809	insig
mws0242	C8H14O4	Suberic Acid	Organic acids	Organic acids	505-48-6	3	333093	312739	385806	339227	292264	295725	1.05405	0.267204	0.70551	0.89878	-0.15396	insig
Lmsn003805	C23H24O13	1-O-Galloyl-4-O-Feruloyl-β-D-glucose*	Phenolic acids	Phenolic acids	-	1	597328	510114	726387	573478	532976	618548	0.425889	0.633485	0.864502	0.940656	-0.0882603	insig
mws0972	C6H12O3	6-Hydroxyhexanoic acid	Organic acids	Organic acids	1191-25-9	3	218061	147243	114457	205606	145972	215399	0.725014	0.485726	0.784598	1.18179	0.240977	insig
mws1155	C6H14O6	D-Mannitol	Others	Saccharides	69-65-8	3	6517.92	23730.5	13965.6	17995.2	18208.3	9777.58	0.277346	0.924019	0.974849	1.03997	0.0565377	insig
Lmcp003402	C22H22O12	Tamarixetin-3-O-glucoside (Tamarixin)	Flavonoids	Flavonols	27542-39-8	3	9.30159e+06	5.20938e+07	3.63141e+07	1.02195e+07	1.44875e+07	1.79065e+07	0.928231	0.277767	0.70551	0.436124	-1.19719	insig
Hmcn001884	C21H20O12	6-Hydroxyluteolin 5-glucoside	Flavonoids	Flavones	-	2	244816	557446	847937	629918	661918	640968	0.675172	0.642919	0.868547	1.17126	0.228056	insig
pme3096	C3H5NO4	Aminomalonic acid	Organic acids	Organic acids	1068-84-4	3	667531	882392	917107	1.26694e+06	1.16901e+06	1.43716e+06	1.67863	0.013282	0.624039	1.56995	0.650721	up
pmn001681	C10H14O2	1-(4-Methoxyphenyl)-1-propanol	Phenolic acids	Phenolic acids	5349-60-0	3	4.23355e+06	2.97628e+06	3.17275e+06	3.52461e+06	3.25549e+06	3.66678e+06	0.139856	0.962257	0.98765	1.00619	0.00890692	insig
Lskp211314	C20H30O3	Grayanotoxin XIX(ISO4)	Terpenoids	Ditepenoids	-	3	811338	1.23859e+06	685043	1.54654e+06	812957	1.2645e+06	0.88349	0.339568	0.731508	1.32506	0.406057	insig
mws2608	C8H15NO6	N-Acetyl-D-galactosamine	Others	Saccharides	1811-31-0	3	257866	459439	459994	160933	158919	165099	1.7112	0.0753928	0.692426	0.411918	-1.27957	down
pmb0881	C23H44NO7P	LysoPE 18:2	Lipids	LPE	-	2	2.77993e+06	2.15558e+06	2.70377e+06	1.02793e+06	1.75718e+06	3.14846e+06	0.851754	0.461933	0.772624	0.776717	-0.364539	insig
Wagp009079	C21H22O8	3,5,6,7,8,4'-Hexamethoxyflavone	Flavonoids	Flavones	34170-18-8	2	1.09637e+07	9.30609e+06	1.05405e+07	1.0729e+07	1.22958e+07	1.19228e+07	1.32811	0.11493	0.692426	1.13428	0.181777	insig
Lmhn010314	C15H22O2	Aspergillusene A	Terpenoids	Sesquiterpenoids	-	1	119678	106697	119522	111539	118145	119799	0.252511	0.824968	0.938757	1.01037	0.0148798	insig
Hmgp002238	C23H24O12	Jaceosidin-7-O-Glucoside	Flavonoids	Flavones	25474-11-7	1	3.82813e+07	5.7959e+07	5.41979e+07	4.70311e+07	3.62375e+07	6.38672e+07	0.139615	0.918446	0.972518	0.978048	-0.0320229	insig
Lmbn005454	C16H14O5	Naringenin-5-methyl ether	Flavonoids	Flavones	61823-56-1	2	559964	250360	242150	314903	431062	220644	0.125357	0.827308	0.939574	0.918417	-0.122779	insig
MWS20152	C22H26O8	Syringaresinol	Lignans and Coumarins	Lignans	21453-71-4	3	69676.6	25433.8	59485.6	24891.6	88420.3	69545.3	0.248387	0.706462	0.892582	1.18281	0.242214	insig
MWS1900	C11H20O4	Undecanedioic acid	Lipids	Free fatty acids	1852-04-6	3	796705	764629	739202	779544	796886	755916	0.468712	0.634017	0.864679	1.01383	0.0198115	insig
Zbqn007153	C30H48O4	Rubione B	Terpenoids	Triterpene	-	1	31505995	9.72218e+06	9.67547e+06	1.60759e+07	2.24686e+07	2.38858e+07	0.750423	0.657588	0.873163	1.22644	0.294476	insig
Zmjp000182	C7H16N4O2	N-Monomethyl-L-arginine*	Amino acids and derivatives	Amino acids and derivatives	17035-90-4	1	4.72893e+07	7.8655e+07	2.31466e+07	8.36146e+06	1.71217e+07	9.84079e+06	1.60734	0.138631	0.692426	0.236929	-2.07747	down
Zamp003418	C15H20O8	Paeonoside	Others	Others	20309-70-0	2	1.66085e+06	1.20554e+06	838784	1.43414e+06	1.02549e+06	699814	0.535095	0.599201	0.848441	0.852711	-0.229871	insig
pmp000110	C19H18O7	7-Hydroxy-3,5,6,8-tetramethoxyflavone*	Flavonoids	Flavones	-	2	2.17238e+07	2.91772e+07	2.27572e+07	2.14166e+07	2.55656e+07	3.22719e+07	0.431094	0.661753	0.873163	1.07597	0.105643	insig
HJN087	C21H22O10	Naringenin-4'-O-glucoside*	Flavonoids	Flavanones	-	1	8.30124e+06	4.84331e+06	6.77441e+06	1.20461e+07	1.38213e+07	1.02855e+07	1.62145	0.0193482	0.624039	1.815	0.859969	up
Zmdp001857	C14H18N2O6	γ-Glutamyltyrosine	Amino acids and derivatives	Amino acids and derivatives	7432-23-7	3	915383	2.14322e+06	2.90505e+06	1.53453e+06	2.07897e+06	1.61275e+06	0.0841686	0.718287	0.895677	0.876351	-0.190419	insig
Lmbp004842	C18H20O6	Rel-(5R,6S,7R)-5,6,7,8-Tetrahydro-5,6,7-trihydroxy-2-[2-(4-methoxyphenyl)ethyl]-4H-1-benzopyran-4-one	Others	Chromone	-	3	387797	175831	636007	234134	794438	772351	0.658766	0.430413	0.762811	1.50123	0.586142	insig
Zmjp006442	C19H18O8	Chrysosplenol G	Flavonoids	Flavones	-	2	3.1992e+06	4.21676e+06	4.90202e+06	2.52209e+06	3.06745e+06	3.94843e+06	1.0771	0.226803	0.699777	0.774314	-0.36901	insig
MWS201444	C7H13N3O4	Gln-Gly	Amino acids and derivatives	Amino acids and derivatives	2650-65-9	3	1.45517e+07	1.38028e+07	1.51816e+07	1.53759e+07	1.45056e+07	1.54087e+07	0.954535	0.309103	0.715565	1.04029	0.0569841	insig
Zaln004057	C16H16O8	4-caffeoylshikimic acid	Phenolic acids	Phenolic acids	-	1	3.73808e+06	2.13249e+06	3.28961e+06	6.50287e+06	4.67799e+06	6.65951e+06	1.61219	0.0250342	0.624039	1.9476	0.961698	up
pme2746	C27H33N9O15P2	Riboflavin 5'-Adenosine Diphosphate	Nucleotides and derivatives	Nucleotides and derivatives	146-14-5	3	840427	1.84931e+06	1.51363e+06	1.09482e+06	888133	905226	1.04574	0.275224	0.70551	0.687112	-0.541382	insig
Zmjp006385	C26H30O14	Chrysosplenoside H	Flavonoids	Flavones	-	1	1.24021e+06	1.90892e+06	1.90184e+06	1.06733e+06	1.21782e+06	1.88003e+06	0.764081	0.427126	0.761397	0.824631	-0.278179	insig
pma3101	C11H14NO6+	Nicotinate D-ribonucleoside	Others	Vitamin	17720-18-2	3	1.96212e+06	1.79486e+06	1.78108e+06	2.34529e+06	2.03434e+06	2.74884e+06	1.50872	0.115371	0.692426	1.28718	0.36421	insig
Lmgn002091	C7H10O5	2-Methyl-3-oxoadipic acid*	Organic acids	Organic acids	-	3	2.36751e+06	1.7879e+06	1.19307e+06	5.40646e+06	2.3092e+06	3.21388e+06	1.3735	0.170572	0.699777	2.04349	1.03103	up
Zasp005105	C21H20O12	Annulatin 3'-O-β-D-xyloside	Flavonoids	Flavones	-	2	4.69035e+06	4.90379e+06	4.26536e+06	4.85654e+06	4.84431e+06	5.90753e+06	1.13801	0.238931	0.699777	1.12619	0.171445	insig
MWS00330g	C5H9NO2	1-Amino-1-cyclobutane-carboxylic-acid	Amino acids and derivatives	Amino acids and derivatives	22264-50-2	3	2.40469e+07	2.75032e+07	5.05166e+07	2.59841e+07	2.78485e+07	2.25059e+07	0.847559	0.411006	0.76006	0.747928	-0.419029	insig
Zmdn002400	C21H24O11	Epicatechin-3'-O-β-D-glucopyranoside*	Flavonoids	Flavanols	-	1	1.72373e+07	3.42285e+07	3.24894e+07	1.80265e+07	2.11826e+07	2.79625e+07	0.658552	0.427825	0.761397	0.800089	-0.321767	insig
Jmwn002494	C15H18O8	(2E)-3-[4-(β-D-glucopyranoside)-phenylacrylic]-acid	Phenolic acids	Phenolic acids	-	2	3.88542e+06	4.47805e+06	2.90196e+06	4.08446e+06	3.0659e+06	5.37483e+06	0.429861	0.635169	0.864931	1.11183	0.15293	insig
Lmhn003246	C24H22O13	Sinapoylcaffeoyltartaric acid	Phenolic acids	Phenolic acids	-	3	322697	379700	368041	226703	414019	269596	0.857005	0.449701	0.767851	0.850416	-0.233759	insig
Wmkp002590	C27H30O15	5,7-Dihydroxy-4-methoxyflavone-3-O-xylose-(1-6)-glucose	Flavonoids	Flavones	-	2	4.20226e+07	1.18502e+07	1.54745e+07	9.90188e+06	2.1223e+07	4.00209e+07	0.064925	0.965297	0.98765	1.02594	0.0369413	insig
pmp000107	C18H16O6	Monohydroxy-trimethoxyflavone	Flavonoids	Flavones	-	2	221133	465830	372553	242140	346479	399788	0.143374	0.796357	0.926137	0.932885	-0.100229	insig
Lmhp008833	C24H48NO7P	LysoPC 16:1(2n isomer)*	Lipids	LPC	-	2	614698	411038	429524	605167	480773	654323	0.961147	0.319432	0.719765	1.19584	0.258028	insig
Zayn006347	C16H10O8	3,3'-O-Dimethylellagic Acid	Tannins	Tannin	2239-88-5	2	1.31692e+06	1.41853e+06	2.36581e+06	1.73981e+06	1.08982e+06	1.44177e+06	0.623649	0.520256	0.802044	0.837324	-0.256142	insig
Hmjn008136	C30H46O4	2,3-Dihydroxyoleana-11,13(18)-dien-28-oic acid (Camaldulenic acid)	Terpenoids	Triterpene	71850-15-2	1	7.33889e+06	5.57787e+06	6.79905e+06	9.52836e+06	6.3281e+06	1.06466e+07	1.16038	0.215762	0.699777	1.34425	0.426806	insig
pmb2791	C18H30O4	9-Hydroperoxy-10E,12,15Z-octadecatrienoic acid	Lipids	Free fatty acids	111004-08-1	3	407861	450417	404989	431281	408956	392522	0.512511	0.613479	0.853466	0.97585	-0.0352688	insig
Lhgp080602	C15H22O2	8-Keto-9(10)-α-patchoulene-4α-ol	Terpenoids	Sesquiterpenoids	-	1	1.76391e+06	348252	1.15415e+06	796872	1.34934e+06	842677	0.151431	0.850463	0.949602	0.915068	-0.128049	insig
Latp003004	C19H22O9	2-Methyl-5-acetonyl-7-hydroxychromone glucoside	Others	Chromone	-	3	1.83508e+06	1.28314e+06	2.34811e+06	3.63878e+06	3.91304e+06	4.11926e+06	1.71483	0.0107945	0.624039	2.13509	1.09429	up
Zmyp004317	C16H18O8	(3,4,5-trihydroxytetrahydro-2H-pyran-2-yl)methyl (E)-3-(4-hydroxy-3-methoxyphenyl)acrylate	Phenolic acids	Phenolic acids	-	3	3.10731e+06	1413655	1.62142e+06	3243190	3.07948e+06	2.13035e+06	1.02507	0.302687	0.712989	1.37618	0.460668	insig
Hmjp003725	C30H48O6	Isothankunic acid	Terpenoids	Triterpene	22882-19-5	2	443021	278664	435622	129414	546516	317207	0.567867	0.708498	0.892582	0.858144	-0.220708	insig
pmp000117	C22H24O9	3,5,6,7,8,3',4'-Heptamethoxyflavone	Flavonoids	Flavonols	1178-24-1	2	1.72871e+06	2.36742e+06	1.46511e+06	1.05302e+06	1.04515e+06	857210	1.68274	0.0761452	0.692426	0.531424	-0.912064	down
Zajp007311	C20H20O7	3',4',5',5,7-Pentamethoxyflavone*	Flavonoids	Flavones	53350-26-8	2	9.22786e+06	9.36753e+06	9.22394e+06	9.46232e+06	9.11853e+06	8.82617e+06	0.67328	0.536547	0.813185	0.98518	-0.0215414	insig
MWS0552	C15H28O2	Cis-10-Pentadecenoic Acid(C15:1)	Lipids	Free fatty acids	84743-29-3	2	668835	363142	475809	376552	967967	391575	0.187574	0.747356	0.907611	1.15142	0.203414	insig
Yaap009385	C24H30O6	Myrtucommulone B	Others	Others	54247-23-3	1	2.67046e+06	2.35772e+06	2.31816e+06	2.14841e+06	1.58969e+06	2.4191e+06	1.09102	0.242506	0.700344	0.838132	-0.25475	insig
pmp001054	C17H24O11	Gardenoside	Terpenoids	Monoterpenoids	24512-62-7	2	125908	49335.4	72516.2	42648.7	73019.9	65052.1	0.719471	0.436295	0.763796	0.72942	-0.455179	insig
Hmxp008844	C21H22O9	Gardenin A	Flavonoids	Flavones	21187-73-5	2	7.16402e+06	5.73156e+06	7.40297e+06	7.90014e+06	8.21557e+06	9.94196e+06	1.43947	0.0821296	0.692426	1.28372	0.360331	insig
Zbdp007825	C18H16O7	5,4'-Dihydroxy-7,2',5'-trimethoxyisoflavone (Derrugenin)	Flavonoids	Isoflavones	73428-16-7	3	1.49691e+07	1.52789e+07	1.95563e+07	2.22169e+07	1.39405e+07	2.31416e+07	0.740515	0.406398	0.759293	1.19064	0.251739	insig
ML10197929	C4H9N3O2	Creatine	Organic acids	Organic acids	57-00-1	3	1.16242e+06	912194	969758	850894	1.58152e+06	1.21419e+06	0.708478	0.447918	0.767851	1.19782	0.26041	insig
Zmln000668	C19H26O15	Monogalloyl-diglucose	Phenolic acids	Phenolic acids	-	2	1.83146e+06	4.69757e+06	3.64341e+06	1.90502e+06	1.90867e+06	1.92652e+06	1.24657	0.219566	0.699777	0.564291	-0.825489	down
Lmqn000432	C9H19O11P	1-(sn-Glycero-3-phospho)-1D-myo-inositol	Others	Saccharides	-	2	9.26468e+06	6.14439e+06	6.16235e+06	6.56966e+06	9.27298e+06	6.28534e+06	0.146795	0.901566	0.967315	1.0258	0.0367508	insig
mws0248	C9H12N2O6	Uridine	Nucleotides and derivatives	Nucleotides and derivatives	58-96-8	3	185323	544274	561038	272703	282866	252707	0.819749	0.319658	0.719765	0.626263	-0.67516	insig
Wcsn010349	C22H32O4	Moniliferanone D	Others	Others	-	1	1.20754e+06	922337	1.24123e+06	1.36331e+06	1.06326e+06	1.49528e+06	0.89599	0.326129	0.722968	1.16337	0.218315	insig
Labn009890	C15H18O	7-Hydroxycadalene	Terpenoids	Sesquiterpenoids	2102-75-2	1	357525	109010	4.75291e+06	1.39098e+06	2.40719e+06	4.13261e+06	1.00087	0.63276	0.864254	1.51947	0.603566	up
pmb3072	C22H26O12	3-O-p-Coumaroylshikimic acid-O-glucoside	Phenolic acids	Phenolic acids	-	3	824559	425972	602961	913225	1.69739e+06	1.22995e+06	1.53522	0.0818084	0.692426	2.07207	1.05108	up
mws0027	C9H10O5	Syringic acid	Phenolic acids	Phenolic acids	530-57-4	2	393316	1.44114e+06	1.15727e+06	323213	268740	307345	1.49689	0.155241	0.699777	0.300595	-1.73411	down
Lajp006633	C25H28O13	5,8-dihydroxy-6,7,3',4'-tetramethoxyflavone-8-O-β-D-glucoside*	Flavonoids	Flavones	-	1	5.27762e+06	9.10065e+06	9.1956e+06	4.84532e+06	5.43768e+06	7.94336e+06	0.861435	0.333322	0.729843	0.773159	-0.371163	insig
Hamp007385	C17H16O5	5-hydroxy-7,8-dimethoxyflavanone	Others	Others	-	2	1.2355e+07	4.73033e+06	4.16938e+06	8.03054e+06	6.24044e+06	4.2713e+06	0.11813	0.77466	0.918162	0.872385	-0.196963	insig
Wafn002491	C16H18O11	2-O-Feruloylglucaric Acid	Phenolic acids	Phenolic acids	-	2	148365	45681.6	74266.6	114934	123932	166673	1.10121	0.276548	0.70551	1.51143	0.595918	up
Lczn000058	C21H22O13	6-O-Galloyl-1-O-vanilloyl-β-D-glucose	Phenolic acids	Phenolic acids	-	2	1.08103e+07	3.3177e+07	2.18339e+07	1.34866e+07	1.14447e+07	1.26818e+07	1.07732	0.282138	0.70551	0.571442	-0.807321	down
Wchn001739	C13H16O10	3-O-Galloyl-Glucose	Phenolic acids	Phenolic acids	-	2	3.08324e+07	3.74588e+07	2.01564e+07	2.32342e+07	2.94034e+07	1.93821e+07	0.748949	0.412409	0.76006	0.814263	-0.296433	insig
Labn002264	C14H20O8	Grevilloside G	Phenolic acids	Phenolic acids	791846-69-0	1	1.11599e+06	3.90253e+06	5.72885e+06	1.93727e+06	1.50838e+06	1.78683e+06	0.868149	0.303651	0.712989	0.486861	-1.03842	insig
Zmsp002859	C9H14O3	Comolactone A	Others	Others	-	3	3.12491e+06	3.48424e+06	4.23283e+06	3.09914e+06	5.33862e+06	2.94204e+06	0.0838819	0.846131	0.945784	1.04961	0.0698487	insig
Wayn005694	C28H24O15	Tricetin 5-(2''-dihydroxybenzoylglucoside)	Flavonoids	Flavones	-	1	6.04974e+06	9.9079e+06	5.5495e+06	9.84016e+06	4.8536e+06	8.8612e+06	0.256491	0.756607	0.908943	1.09522	0.131215	insig
MW0133680	C15H12O3	4'-Hydroxyflavanone	Flavonoids	Flavones	-	3	3.53916e+06	3.98086e+06	3.21362e+06	3.66556e+06	3.38602e+06	3.7349e+06	0.104596	0.947737	0.984876	1.00492	0.00708409	insig
mws0133	C6H6N2O	Nicotinamide	Others	Vitamin	98-92-0	3	1.20204e+06	938558	933989	1.53251e+06	1.49074e+06	1.53944e+06	1.73382	0.0275405	0.624039	1.484	0.569493	insig
Zmcp102206	C24H30O4	(Z)-3,8-Dihydro 6,6·;7,3'a-diligustilide	Others	Others	-	2	6.4259e+06	6.76549e+06	6.57357e+06	6.8169e+06	6.28545e+06	6.42139e+06	0.42275	0.693978	0.885936	0.987796	-0.0177145	insig
Lmbp102601	C9H6O3	7-Hydroxycoumarin;Umbelliferone	Lignans and Coumarins	Coumarins	93-35-6	2	7.87232e+06	1.05358e+07	7.61577e+06	1.21093e+07	1.00167e+07	7.16544e+06	0.500298	0.564075	0.82368	1.12556	0.170641	insig
pmp000009	C18H16O8	Centaureidin (5,7,3'-Trihydroxy-3,6,4'-Trimethoxyflavone)	Flavonoids	Flavones	17313-52-9	3	1.87315e+07	2.1347e+07	3.16504e+07	1.91226e+07	1.79211e+07	2.20221e+07	0.845506	0.399011	0.758474	0.82346	-0.280229	insig
pme0432	C30H24O12	Procyanidin A2*	Tannins	Proanthocyanidins	41743-41-3	3	9.79562e+06	2.92686e+06	4.80668e+06	4.10177e+06	8.61755e+06	8.43737e+06	0.553261	0.659475	0.873163	1.20694	0.271356	insig
pmp000004	C17H14O7	4',5,7-Trihydroxy-3',6-dimethoxyflavone (Jaceosidin)	Flavonoids	Flavones	18085-97-7	3	2.3934e+07	2.78473e+07	3.43037e+07	4.70719e+07	3.95931e+07	3.25866e+07	1.37828	0.105582	0.692426	1.38528	0.470174	insig
Zmfn000481	C14H22N2O16P2	Uridine-5'-Diphosphate-D-Xylose	Nucleotides and derivatives	Nucleotides and derivatives	3616-06-6	2	386232	335224	459163	699537	655589	671025	1.78076	0.00926483	0.624039	1.71618	0.779198	up
pmp001251	C26H50NO7P	LysoPC 18:2(2n isomer)	Lipids	LPC	-	2	1.34324e+07	9.91692e+06	1.39045e+07	8.16528e+06	9.69466e+06	1.27221e+07	0.956441	0.292947	0.712587	0.82091	-0.284703	insig
Lmdp007826	C18H16O7	5,6-Dihydroxy-7,3',4'-Trimethoxyflavone	Flavonoids	Flavones	-	1	1.58795e+06	1.65675e+06	2.01914e+06	2.54172e+06	1.49206e+06	2.68906e+06	0.893219	0.326342	0.722968	1.27717	0.352955	insig
pmn001418	C24H20O9	Cinchonain Id*	Flavonoids	Flavanols	85022-67-9	1	2.50012e+06	1.59164e+06	1.98621e+06	2.13772e+06	3.0785e+06	4.27217e+06	1.26153	0.198879	0.699777	1.56111	0.642576	up
pmb3056	C16H20O9	Homovanilloylquinic acid	Phenolic acids	Phenolic acids	-	3	432102	351438	269604	4.93443e+06	1.77135e+06	3.31898e+06	1.79744	0.0815592	0.692426	9.51889	3.25079	up
Lmjp003402	C21H24O8	2'-Hydroxy-3,4,5,3',4',6'-hexameth-oxychalcone	Flavonoids	Chalcones	-	3	841191	324603	567277	790893	1.35736e+06	914111	1.30632	0.12495	0.692426	1.76701	0.821313	up
Lmsp010424	C20H20O7	3,4',5,6,7-Pentamethoxyflavone	Flavonoids	Flavones	4472-73-5	2	839825	750526	1.11564e+06	1.03915e+06	1.0829e+06	1.53682e+06	1.25239	0.184645	0.699777	1.35214	0.435243	insig
Zmsp007375	C20H20O7	3,5,7,3'4'-Pentamethoxyflavone	Flavonoids	Flavones	1247-97-8	2	656216	913321	645589	422855	656757	445935	1.36651	0.117841	0.692426	0.688695	-0.538062	insig
Zmpn006881	C30H48O5	2,3,19-Trihydroxyurs-12-en-28-oic acid (Tormentic acid)	Terpenoids	Triterpene	13850-16-3	2	2.65288e+06	1.27112e+06	1.71693e+06	1.64447e+06	2.45012e+06	2.68226e+06	0.707338	0.504998	0.79753	1.20137	0.264683	insig
pmp000010	C17H14O8	5,7,4',5'-Tetrahydro-3',6-dimethoxyflavone	Flavonoids	Flavones	-	2	1.6422e+06	1.70107e+06	2.13729e+06	2.44505e+06	1.55014e+06	2.6837e+06	0.803924	0.374304	0.743812	1.21865	0.285285	insig
pmn001459	C23H32O15	Sibiricose A6	Phenolic acids	Phenolic acids	241125-75-7	3	20294.1	49531	83977.5	40172	43754	40164.5	0.130188	0.644615	0.869198	0.806816	-0.309688	insig
Lcsn000639	C26H42O9	Suavioside F	Terpenoids	Ditepenoids	-	3	1.65575e+07	2.66783e+07	1.67449e+07	17761118	1.32712e+07	1.66798e+07	0.95252	0.349248	0.736649	0.795459	-0.330141	insig
Cmmn013275	C20H30O2	Isopimaric acid*	Terpenoids	Ditepenoids	5835-26-7	3	231530	440438	247504	190482	212015	253536	1.05314	0.319992	0.719765	0.71349	-0.487035	insig
Cmsn002480	C26H36O11	Secoisolariciresinol-9'-O-glucoside	Lignans and Coumarins	Lignans	63320-67-2	1	1.32762e+06	857783	913894	1.23772e+06	1.39246e+06	1.45254e+06	1.34183	0.144469	0.694085	1.31731	0.39759	insig
Zjyp110103	C15H22O	Nootkatone	Terpenoids	Sesquiterpenoids	-	1	1.89273e+06	691779	1.588e+06	1.41024e+06	1.35452e+06	1.21201e+06	0.105183	0.873928	0.956972	0.953088	-0.0693184	insig
pmb0818	C11H11NO3	Methoxyindoleacetic acid	Alkaloids	Plumerane	3471-31-6	3	763414	1.65602e+06	2.71531e+06	4.17892e+06	2.5168e+06	4.19945e+06	1.36202	0.0726967	0.692426	2.12185	1.08532	up
Laln006487	C22H26O10	Benzyl 3,6-dimethoxy-2-{[3,4,5-trihydroxy-6-(hydroxymethyl)oxan-2-yl]oxy}benzoate	Phenolic acids	Phenolic acids	-	3	1.36745e+07	1.30257e+07	1.09152e+07	1.18984e+07	1.34485e+07	1.54387e+07	0.700057	0.470132	0.774922	1.08428	0.116737	insig
Lsjp211254	C30H46O	Lupa-1,20(29)-dien-3-one (Glochidone)	Terpenoids	Triterpene	-	2	1.58235e+06	1.59689e+06	409057	1.15618e+06	471721	561551	0.685993	0.372661	0.743812	0.610163	-0.712733	insig
Wagp010556	C18H18O6	2',4'-Dihydroxy-2,3',6'-Trimethoxychalcone*	Flavonoids	Chalcones	100079-39-8	1	2.42142e+07	1.84305e+07	2.19137e+07	1.99345e+07	2.33289e+07	3.22103e+07	0.772872	0.437009	0.763796	1.16908	0.225369	insig
Hahn002315	C28H36O13	syringaresinol-4-O-β-D-glucopyranoside	Lignans and Coumarins	Lignans	-	3	178165	93171.9	180204	743610	324556	163383	1.2254	0.270021	0.70551	2.72743	1.44754	up
Labn003679	C15H20O8	(E)-caffeyl alcohol 4-O-β-D-glucopyranoside	Phenolic acids	Phenolic acids	-	1	6.6379e+06	1.43553e+07	8.28048e+06	8.727e+06	6.71377e+06	1.04606e+07	0.294175	0.694814	0.885936	0.884802	-0.176573	insig
Wagp006173	C27H32O14	4'-Hydroxy-5,6,7,8,3',5'-Hexamethoxyflavone O-Glucoside	Flavonoids	Flavones	-	3	8.49073e+06	1.24158e+07	1.15131e+07	6.67762e+06	7.6507e+06	1.12282e+07	1.00118	0.279255	0.70551	0.788305	-0.343175	insig
Hmsp000364	C7H13NO2	L-Cyclopentylglycine	Amino acids and derivatives	Amino acids and derivatives	2521-84-8	3	372679	274954	268554	378086	328107	375445	1.13573	0.24036	0.699777	1.18059	0.239502	insig
Zjyp102920	C15H24O2	oxyphyllanene E	Terpenoids	Sesquiterpenoids	-	1	770564	167519	478956	499846	587010	465439	0.522867	0.821864	0.937527	1.09545	0.131523	insig
MWSHC2022	C15H20O10	Glucosyringic acid	Phenolic acids	Phenolic acids	33228-65-8	3	1.8886e+06	7.12471e+06	6.40147e+06	2.33073e+06	1.52966e+06	2.51005e+06	1.20146	0.203959	0.699777	0.413269	-1.27485	down
Hmln000873	C13H16O10	2-O-Galloyl-D-glucose	Phenolic acids	Phenolic acids	-	2	3.70338e+06	6.80041e+06	5.0201e+06	4.91241e+06	3.69638e+06	4.13862e+06	0.773154	0.417722	0.76077	0.821147	-0.284287	insig
Walp004752	C12H27NO2	2-Aminododecane-1,4-diol	Lipids	Sphingolipids	-	2	434530	418696	562660	398656	279333	311515	1.48995	0.0736341	0.692426	0.698859	-0.516928	insig
MWS00327g	C3H7NO3	L-Isoserine	Amino acids and derivatives	Amino acids and derivatives	632-13-3	3	962545	170275	598323	930573	621087	705203	0.765318	0.535465	0.812848	1.30368	0.382595	insig
Lmyp004477	C17H18O6	Evofolin B	Phenolic acids	Phenolic acids	168254-96-4	3	3.82092e+06	2.63542e+06	1.9604e+06	4.06413e+06	4.01196e+06	4.61478e+06	1.40539	0.107283	0.692426	1.50781	0.592457	up
Wcdp006741	C26H50NO7P	1-(9Z,12Z-Octadecadienoyl)-Sn-Glycero-3-Phosphocholine	Others	Others	22252-07-9	3	1.21752e+07	7.52882e+06	7.61122e+06	8.55499e+06	1.08082e+07	1.16116e+07	0.694707	0.54023	0.813185	1.13398	0.181389	insig
Zmhn002227	C17H22O10	4-O-Glucosyl-sinapate	Phenolic acids	Phenolic acids	-	1	7.19624e+06	6.91311e+06	6.16499e+06	7.07809e+06	3.92706e+06	3.07426e+06	1.2327	0.227721	0.699777	0.694445	-0.526068	insig
pme1178	C10H13N5O5	Guanosine	Nucleotides and derivatives	Nucleotides and derivatives	118-00-3	1	3.08655e+06	1.40495e+07	8.38018e+06	4.67166e+06	4.44145e+06	4.00609e+06	0.90677	0.321564	0.720249	0.514152	-0.959733	insig
Wbmn014614	C32H50O4	3-Acetoxyolean-12-en-27-oic acid	Terpenoids	Triterpene	-	2	41225.4	43030	43609.9	43889	39773.4	42920.4	0.293765	0.784035	0.92089	0.989969	-0.0145443	insig
pme0278	C7H14N2O4	2,6-Diaminooimelic acid	Organic acids	Organic acids	583-93-7	3	474423	335708	280732	283437	495262	314963	0.0130928	0.992021	0.996195	1.00257	0.0036974	insig
mws3133	C7H11NO4	Oxaceprol	Amino acids and derivatives	Amino acids and derivatives	33996-33-7	3	615701	346153	301811	390593	542241	699524	0.856557	0.406801	0.759293	1.29176	0.369343	insig
Ladn001231	C13H16O13S	3,5-dihydroxy-4-{[(2s,3r,4s,5s,6r)-3,4,5-trihydroxy-6-[(sulfooxy)methyl]oxan-2-yl]oxy}benzoic acid	Phenolic acids	Phenolic acids	-	3	1.68996e+07	1.5112e+07	1.58062e+07	1.35814e+07	1.1445e+07	1.39575e+07	1.55671	0.042421	0.680002	0.815259	-0.294669	insig
Wagp011199	C23H20O9	5-Methoxydehydropodophyllotoxin	Lignans and Coumarins	Lignans	151703-06-9	1	240127	272556	388433	300292	307311	455228	0.750172	0.470798	0.774922	1.17946	0.238129	insig
mws0341	C6H12O3	2-Hydroxyisocaproic acid	Organic acids	Organic acids	20312-37-2	3	900244	638421	962127	600715	812198	639490	0.971583	0.286116	0.710493	0.820701	-0.285071	insig
Lmhp010190	C26H52NO7P	LysoPC 18:1(2n isomer)*	Lipids	LPC	-	1	2.80645e+07	8.3817e+06	1.11247e+07	4.52645e+07	3.31885e+07	5.90127e+07	1.55365	0.0380526	0.668423	2.8897	1.53092	up
MW0154492	C21H27N6O18P3	Nicotinate adenine dinucleotide phosphate	Nucleotides and derivatives	Nucleotides and derivatives	5502-96-5	3	5.0766e+06	5.34289e+06	5.65087e+06	4.22328e+06	6.42652e+06	3.98021e+06	0.665425	0.603003	0.851222	0.910373	-0.13547	insig
Wasn002690	C16H26O9	Villosolside	Terpenoids	Monoterpenoids	-	3	139027	201380	195753	172384	150002	169984	0.522065	0.548443	0.814775	0.918325	-0.122924	insig
Lmgn000160	C4H8N2O3	3-Ureidopropionic Acid	Organic acids	Organic acids	462-88-4	3	381324	1.17519e+06	1.21137e+06	214748	282394	281495	1.55164	0.133152	0.692426	0.281311	-1.82976	down
Lajp005193	C26H30O14	Gardenin C glucoside	Flavonoids	Flavones	-	2	2.60666e+07	1.95736e+07	2.147e+07	2.60015e+07	25281749	5.05787e+07	1.1562	0.296486	0.712587	1.51783	0.60201	up
Lmtn002916	C22H20O14	Mearnsetin-3-O-glucuronide	Flavonoids	Flavones	-	2	3.22959e+06	2.16061e+06	2.91505e+06	2.19228e+06	2.5261e+06	2.17701e+06	1.04631	0.273886	0.70551	0.830245	-0.26839	insig
Lmmp102003	C15H22O	1(10)E,4E-Germacrone	Others	Others	-	2	2.04755e+06	1.02475e+06	1.41177e+06	639655	1.36908e+06	2.68341e+06	0.136142	0.924009	0.974849	1.0464	0.0654392	insig
Lmsn009900	C30H46O6	1β-Hydroxy-2-oxopomolic acid	Terpenoids	Triterpene	217466-37-0	2	1.913e+06	549088	3.4644e+06	771462	3.52846e+06	1.84944e+06	0.157375	0.952141	0.98626	1.03761	0.0532584	insig
pmb2221	C18H39NO3	4-Hydroxysphinganine; Phytosphingosine	Lipids	Sphingolipids	554-62-1	3	2.07412e+06	481884	448009	2.25457e+06	2.18119e+06	2.93152e+06	1.41334	0.0968106	0.692426	2.45248	1.29424	up
pme3007	C9H14N2O12P2	Uridine 5'-diphosphate	Nucleotides and derivatives	Nucleotides and derivatives	27821-45-0	3	254446	264956	248457	294570	324480	240461	0.935887	0.33939	0.731508	1.11936	0.162676	insig
Wcdp009119	C18H30O2	Elaidolinolenic acid	Phenolic acids	Phenolic acids	28290-79-1	2	596922	253360	275385	495472	586165	592896	1.21775	0.236673	0.699777	1.48759	0.572978	insig
MWS20201	C13H16O10	1-O-Galloyl-β-D-glucose*	Phenolic acids	Phenolic acids	58511-73-2	1	1.21099e+06	1.9666e+06	1.7911e+06	1.35026e+06	1.24523e+06	1.53137e+06	0.86811	0.345863	0.732672	0.830574	-0.26782	insig
Lmyn006922	C22H24O10	Sakuranin	Flavonoids	Flavanones	529-39-5	2	1.36287e+06	1.16214e+06	789650	1.62759e+06	1.83024e+06	1.99375e+06	1.5684	0.0305895	0.624039	1.64469	0.717814	up
pmp000115	C21H22O9	Monohydroxy-hexamethoxyflavone	Flavonoids	Flavones	-	2	7.3059e+06	8.71966e+06	1.01646e+07	8.31946e+06	7.38112e+06	1.07956e+07	0.063574	0.941863	0.982879	1.01168	0.0167592	insig
Qmyp101123	C15H22O2	Procurcumenol	Terpenoids	Sesquiterpenoids	-	1	1.5944e+06	4.46532e+06	3.50745e+06	2.59251e+06	1.4673e+06	2.33698e+06	0.818234	0.339878	0.731508	0.668619	-0.580744	insig
MWS201408	C9H14N2O7	Asp-Glu	Amino acids and derivatives	Amino acids and derivatives	6157-06-8	3	1.26752e+06	1.69298e+06	2.41317e+06	1.07713e+06	1.6127e+06	669890	1.17049	0.197669	0.699777	0.625219	-0.677566	down
Wasn002902	C15H16O10	O-p-Coumaroylgalactaric acid	Phenolic acids	Phenolic acids	-	1	4.75118e+06	2.05865e+06	5.92932e+06	2.48705e+07	3.12911e+07	3.55648e+07	1.7889	0.00744283	0.624039	7.20035	2.84807	up
Wafn003485	C14H26O9	Dihydroxyoctanoic acid glucoside	Others	Saccharides	-	3	124014	133728	85678.6	177356	162731	182065	1.57429	0.041157	0.680002	1.52044	0.604491	up
Lmhp008885	C20H42NO7P	LysoPE 15:0(2n isomer)	Lipids	LPE	-	3	30474.7	21260.6	15993	31115.9	42304.6	48048.6	1.50848	0.0531563	0.692426	1.79348	0.842758	up
mws0336	C6H6N2O2	Urocanic acid	Organic acids	Organic acids	104-98-3	3	1.87972e+06	656785	396628	1.13557e+06	2.0399e+06	918318	0.800204	0.538474	0.813185	1.39571	0.480997	insig
mws0582	C11H19N3O6S	S-(Methyl)glutathione	Amino acids and derivatives	Amino acids and derivatives	2922-56-7	2	764360	825096	891924	670600	664868	530819	1.61023	0.0268633	0.624039	0.752116	-0.410973	insig
Lmdn003699	C24H30O12	6-O-Trans-Caffeoyl Ajugol	Terpenoids	Monoterpenoids	-	2	2.07821e+07	1.211e+07	1.58453e+07	2.33894e+07	1.83526e+07	2.1889e+07	1.19856	0.180598	0.699777	1.30559	0.384701	insig
Ydhn005639	C22H34O7	Rhodojaponin V*	Terpenoids	Ditepenoids	37720-86-8	2	74529.2	96447.6	109160	78342.6	26340.7	95485.2	0.909034	0.335111	0.731274	0.714539	-0.484915	insig
Zmyn004676	C18H30O3	17-Hydroxylinolenic acid	Lipids	Free fatty acids	-	3	173773	229669	132815	133604	89384.6	112337	1.43422	0.124857	0.692426	0.625309	-0.677358	down
Lmxn007456	C18H16O8	Acerosin	Flavonoids	Flavones	15835-74-2	1	1.00884e+06	1.21475e+06	1.83928e+06	1.09881e+06	1.07321e+06	1.22169e+06	0.705529	0.467168	0.773691	0.8353	-0.259633	insig
MWS201401	C7H13N3O4	Ala-Asn	Amino acids and derivatives	Amino acids and derivatives	31796-57-3	3	1.95005e+06	585565	378967	1.75454e+06	2.04746e+06	1.98808e+06	1.29312	0.187907	0.699777	1.98659	0.990292	up
Lmdp007998	C18H16O7	Xanthomicrol (5,4'-Dihydroxy-6,7,8-trimethoxyflavone)*	Flavonoids	Flavones	16545-23-6	1	2.69268e+06	2.42987e+06	2.84701e+06	2.86274e+06	2.68e+06	4.13945e+06	1.00757	0.33929	0.731508	1.2149	0.280833	insig
Lmbn001364	C5H8O4	4-Hydroxy-2-Oxopentanoic Acid*	Organic acids	Organic acids	3318-73-8	3	260357	684362	387793	502663	206165	433953	0.340724	0.704975	0.891805	0.857613	-0.221601	insig
mws5045	C12H24O3	12-Hydroxydodecanoic acid	Lipids	Free fatty acids	505-95-3	3	40542.1	50639.9	42645.5	40667.3	40756.3	37468	1.16883	0.242116	0.700344	0.888394	-0.170728	insig
HX1373	C20H24O7	threo-guaiacylglycerol-β-coniferyl ether(ISO1)	Lignans and Coumarins	Lignans	-	2	168180	51359.5	442206	280512	281583	180580	0.609652	0.841073	0.942915	1.1223	0.166452	insig
mws0473	C5H8O4	2-Methylsuccinic acid	Organic acids	Organic acids	498-21-5	3	3.02244e+06	6.73165e+06	4.11099e+06	5.62837e+06	2.28513e+06	4.70408e+06	0.2833	0.793472	0.924785	0.910025	-0.136022	insig
Yaan002980	C20H20O14	2,3-di-O-galloyl--d-glucose*	Phenolic acids	Phenolic acids	-	2	375305	1.24196e+06	1.10745e+06	503428	288525	352067	1.28318	0.184274	0.699777	0.419868	-1.25199	down
pme0274	C6H13NO2	6-Aminocaproic acid	Organic acids	Organic acids	60-32-2	3	8.81557e+06	2.53368e+07	4.39939e+07	2.79407e+07	1.35773e+07	2.35971e+07	0.0557096	0.72259	0.897314	0.833247	-0.263183	insig
Lmyn004460	C15H20O4	Abscisic acid	Organic acids	Organic acids	21293-29-8	2	38163.1	15553.1	132552	7776.24	38852.5	8034.24	1.08383	0.345571	0.732672	0.293464	-1.76874	down
Smnn002694	C19H28O11	Osmanthuside H[2-(4-Hydroxyphenyl)ethyl-β-D-apiosyl-(1→6)-β-D-glucoside]	Phenolic acids	Phenolic acids	149155-70-4	3	196783	317549	352646	225675	172277	192810	1.27333	0.182237	0.699777	0.681405	-0.553415	insig
mws0254	C6H9N3O2	L-Histidine	Amino acids and derivatives	Amino acids and derivatives	71-00-1	3	4.79907e+07	1.23116e+08	1.26866e+08	4.69587e+07	6.18279e+07	4.22939e+07	1.24912	0.192139	0.699777	0.507029	-0.979861	down
Wafn011571	C18H32O3	alpha-Hydroxylinoleic acid*	Lipids	Free fatty acids	57818-44-7	2	160000	105768	103774	129830	137307	154568	0.844461	0.453426	0.769321	1.14115	0.190492	insig
mws2108	C16H18O9	Cryptochlorogenic acid (4-O-Caffeoylquinic acid)*	Phenolic acids	Phenolic acids	905-99-7	1	2.31158e+07	3.2725e+07	2.23358e+07	3.50147e+07	1.08273e+07	2.63887e+07	0.435402	0.817245	0.935238	0.923944	-0.114122	insig
Lssp210438	C16H12O6	3'-O-methylorobol(ISO1)	Others	Others	-	3	12339540	5.23071e+07	6.10295e+07	4.92574e+07	4.49486e+07	4.63144e+07	0.563462	0.773067	0.918162	1.11812	0.161069	insig
Wafn002827	C16H22O9	Dihydroferulic acid glucoside	Phenolic acids	Phenolic acids	-	1	7.97158e+06	9.80051e+06	1.05746e+07	8.29844e+06	7.17991e+06	8.16931e+06	1.27043	0.16858	0.699777	0.834229	-0.261484	insig
pme1194	C9H13N3O4	2'-Deoxycytidine	Nucleotides and derivatives	Nucleotides and derivatives	951-77-9	3	340825	291619	314019	340445	343576	237061	0.299333	0.838963	0.942571	0.973185	-0.0392143	insig
Zmdp000376	C5H11N3O	4-Guanidinobutanal	Others	Aldehyde compounds	-	3	1.7044e+06	8.61817e+06	8.03126e+06	1.58017e+06	1.81163e+06	1.28176e+06	1.37603	0.174953	0.699777	0.254637	-1.97349	down
Zmmp000635	C6H11NO2	(2S)-2-amino-4-methyl-4-pentenoic acid	Amino acids and derivatives	Amino acids and derivatives	-	2	1.7044e+06	8.61817e+06	8.03126e+06	1.58017e+06	1.81163e+06	1.28176e+06	1.37603	0.174953	0.699777	0.254637	-1.97349	down
pme0124	C7H12N2O3	L-Glycyl-L-proline	Amino acids and derivatives	Amino acids and derivatives	704-15-4	3	242761	141781	122611	319626	302847	319945	1.59037	0.0570961	0.692426	1.85825	0.893947	up
NK10251888	C8H18N4O2	NG,NG-Dimethyl-L-arginine*	Amino acids and derivatives	Amino acids and derivatives	30315-93-6	3	7.07479e+06	1.43327e+07	1.45607e+07	4.25199e+06	7.09945e+06	4.23919e+06	1.52397	0.0952737	0.692426	0.433456	-1.20604	down
MW0168990	C20H20N2O3	CYCLOPIAZONIC ACID	Organic acids	Organic acids	18172-33-3	3	1.5329e+06	2.9897e+06	1.51112e+06	3.27016e+06	1.73146e+06	3.55081e+06	0.912137	0.325581	0.722968	1.41744	0.503288	insig
MW0004191	C11H16O2	3-tert-Butyl-4-hydroxyanisole	Phenolic acids	Phenolic acids	121-00-6	3	281142	266695	267498	214564	237090	216233	1.76655	0.00742282	0.624039	0.819157	-0.287788	insig
pmn001343	C21H20O9	Chrysophanol-8-O-glucoside*	Quinones	Anthraquinone	13241-28-6	3	1.3216e+06	2.26494e+06	2.14198e+06	1.34567e+06	1.29636e+06	1.38575e+06	1.28857	0.194798	0.699777	0.703112	-0.508174	insig
Hmgp002746	C18H16O7	7,3'-Dihydroxy-5,4',5'-trimethoxyxanthone	Flavonoids	Other Flavonoids	-	2	4.42523e+06	5.79021e+06	5.996e+06	5.50505e+06	3.78885e+06	5.38007e+06	0.604772	0.527337	0.809086	0.905162	-0.143752	insig
Lmsp009013	C17H16O6	4',6-Dihydroxy-5,7-dimethoxyflavanone*	Flavonoids	Flavanones	6951-57-1	2	1.18413e+06	1.2546e+06	1.61131e+06	970347	1.34299e+06	1513742	0.343186	0.739416	0.904479	0.944948	-0.0816933	insig
Lmbn001288	C5H8O4	2-Hydroxy-2-methyl-3-oxobutanoic acid*	Organic acids	Organic acids	71698-08-3	3	287473	700505	455463	598259	241345	490891	0.217745	0.825564	0.938757	0.921753	-0.117548	insig
MWSHC2052	C19H20O6	2'-Hydroxy-4,4',5',6'-Tetramethoxychalcone	Others	Others	3877-67-6	1	1.47989e+06	1.23319e+06	1.58012e+06	1.0985e+06	1.32148e+06	1.89378e+06	0.0628293	0.980641	0.994544	1.00479	0.00689584	insig
Wbtn006053	C24H20O9	9-hydroxy-2-(2-hydroxy-3-methoxyphenyl)-3-(hydroxymethyl)-12-methoxy-2,3-dihydro-1,4,5-trioxatetraphen-10-one	Others	Ketone compounds	-	1	9.05741e+06	5.36356e+06	4.83936e+06	6.08005e+06	8.47999e+06	9.65559e+06	0.884114	0.387339	0.748901	1.25728	0.330306	insig
Zmmp000606	C6H13NO3	2-Amino-4-hydroxy-3-methylpentanoic acid	Amino acids and derivatives	Amino acids and derivatives	-	2	2.48764e+06	2.12564e+06	2.03867e+06	2.51501e+06	2.11467e+06	2.04378e+06	0.0101017	0.973289	0.991287	1.00323	0.00465369	insig
Wagp006511	C19H18O7	7-Demethyltangeretin	Flavonoids	Flavones	73213-66-8	2	2.08837e+06	5.67797e+06	6.3375e+06	4.06353e+06	4.43629e+06	5.25292e+06	0.207412	0.938669	0.982583	0.975106	-0.036369	insig
Lmlp003161	C14H20N2O3	N-Feruloylputrescine	Alkaloids	Phenolamine	501-13-3	2	1.13652e+06	351486	458804	657953	1.2517e+06	1.20848e+06	1.06943	0.281897	0.70551	1.60167	0.679573	up
Zbsp003145	C15H14O6	Leucopelargonidin; 3,4,5,7,4'-Pentahydroxyflavan	Others	Others	520-17-2	3	3.12086e+07	1.13036e+07	1.4991e+07	1.68705e+07	3.04274e+07	2.45637e+07	0.728139	0.551856	0.816945	1.2497	0.321577	insig
Wcsn011125	C22H34O4	Ethyl (4E,6E,8E,10E,13Z)-15,16-dihydroxy-5,9-dimethyloctadeca-4,6,8,10,13-pentaenoate	Others	Others	-	3	131129	62947.8	95905.2	127450	100169	116654	0.796986	0.464363	0.772624	1.18722	0.247586	insig
Lmpn006208	C22H22O11	8-Methoxykaempferol-7-O-rhamnoside	Flavonoids	Flavonols	-	2	9.7527e+06	1.9273e+07	4.70816e+06	15043965	6.65607e+06	7.47486e+06	0.123287	0.78059	0.920535	0.864854	-0.209472	insig
Layp000971	C14H21NO8	Hydroxymenisdaurin D	Alkaloids	Alkaloids	-	3	405281	1.01143e+06	603258	437871	360777	664725	0.757957	0.423314	0.76077	0.724452	-0.465037	insig
Wagp011465	C21H16O7	Diphyllin	Lignans and Coumarins	Lignans	22055-22-7	1	592783	544611	531791	1.04e+06	606105	1.0195e+06	1.45343	0.140938	0.692426	1.59695	0.675323	up
Lcsn000648	C28H46O10	ent-3α,16β,17,19-Tetrahydroxykauran-19-ylacetate-17-O-β-D-glucopyranoside	Terpenoids	Ditepenoids	-	1	823393	1.93468e+06	185732	5.23126e+06	954997	3.00982e+06	1.14135	0.227828	0.699777	3.12388	1.64334	up
Lmjp007790	C18H16O6	5-Hydroxy-3,7,4'-trimethoxyflavone	Flavonoids	Flavones	-	2	5.98569e+06	4.68301e+06	4.18822e+06	1.12839e+07	6.51707e+06	1.37287e+07	1.55006	0.111911	0.692426	2.12222	1.08558	up
Zmhp004065	C18H16O7	7,8-Dihydroxy-5,6,4'-trimethoxyflavone*	Flavonoids	Flavones	-	1	585565	598439	556705	805690	425151	826165	0.511432	0.50403	0.79753	1.18171	0.240871	insig
Wbmp007873	C15H24O	Caryophyllenol II(ISO-1)	Terpenoids	Sesquiterpenoids	-	1	724613	531079	682904	877228	793326	710411	1.27298	0.127131	0.692426	1.22819	0.296534	insig
Jmbp005389	C18H16O8	Thymonin (5,6,4'-Trihydroxy-7,8,3'-trimethoxyflavone)	Flavonoids	Flavones	76844-67-2	1	1.3353e+06	1.57164e+06	2.06761e+06	1.29301e+06	1.37636e+06	1.40585e+06	1.07667	0.298192	0.712587	0.819213	-0.287689	insig
zjzp121504	C15H22O2	eupatorenone	Terpenoids	Sesquiterpenoids	-	2	846099	522568	651320	565145	900117	962036	0.722904	0.43387	0.763796	1.20164	0.265006	insig
MWS2442	C6H13O9P	D-Fructose 6-Phosphate*	Others	Saccharides	643-13-0	1	6.04833e+06	4.75868e+06	1.55543e+07	7.6066e+06	1.27679e+07	7.611e+06	0.389162	0.89623	0.96448	1.06161	0.086255	insig
Wbmp011352	C37H52N2O11	Puberaconitidine	Alkaloids	Alkaloids	83685-21-6	1	1.71925e+07	3.8988e+06	5.58509e+06	1.29734e+07	2.76904e+07	2.36504e+07	1.35676	0.1074	0.692426	2.4109	1.26957	up
pmn001421	C16H18O8	3-O-p-Coumaroylquinic acid	Phenolic acids	Phenolic acids	87099-71-6	1	4.95931e+06	3.10225e+06	3.35331e+06	9.91787e+06	6.97848e+06	7.8937e+06	1.70815	0.0173066	0.624039	2.17173	1.11885	up
MWSslk149	C8H8O4	5-Methoxysalicylic acid	Phenolic acids	Phenolic acids	2612-02-4	3	809631	1.52331e+06	1.69786e+06	704637	1.31397e+06	824654	0.919164	0.303716	0.712989	0.705381	-0.503524	insig
mws0255	C4H5N3O	Cytosine	Nucleotides and derivatives	Nucleotides and derivatives	71-30-7	3	519089	743189	723174	579553	715674	571052	0.365972	0.670239	0.87785	0.939977	-0.0893031	insig
Lmtn003441	C15H20O7	2-Acetyl-3-hydroxyphenyl-1-O-glucoside	Phenolic acids	Phenolic acids	-	3	71346.7	60020	38677.3	36901.3	54210.7	41360.7	0.890152	0.331618	0.728627	0.77905	-0.360213	insig
Hmbp003234	C12H14O6	1-O-Caffeoylglycerol	Phenolic acids	Phenolic acids	-	3	55131.7	69075.5	111299	73869	57038.2	79947.8	0.302158	0.686443	0.884511	0.895326	-0.159515	insig
Hmhp007382	C19H18O7	5-Hydroxy-7,8,2',6'-Tetramethoxyflavone (Altisin)*	Flavonoids	Flavones	-	2	4.09588e+06	3.47963e+06	3.7056e+06	4.57839e+06	3.75995e+06	5.83735e+06	1.173	0.247143	0.70551	1.25659	0.32951	insig
Ladp002110	C10H7NO4	4-hydroxy-2-oxo-1,2-dihydroquinoline-3-carboxylic acid	Alkaloids	Quinoline alkaloids	73776-24-6	2	5.03473e+06	5.0104e+06	3.31074e+06	7.93376e+06	4.32462e+06	8.4234e+06	1.18435	0.190553	0.699777	1.54852	0.630888	up
WaYp005128	C14H31NO3	2-Aminotetradecane-1,5,13-triol	Lipids	Sphingolipids	-	2	482734	723331	581350	437319	328760	348967	1.60027	0.0662188	0.692426	0.623832	-0.680771	down
Zbyn002532	C16H24O10	8-Epiloganic acid	Terpenoids	Monoterpenoids	82509-41-9	2	6.3371e+06	2.09926e+07	1.84576e+07	1.10408e+07	7.60478e+06	9.25343e+06	0.822986	0.316951	0.719765	0.609318	-0.714733	insig
HJN083	C26H34O11	Lariciresinol-4'-O-glucoside	Lignans and Coumarins	Lignans	143663-00-7	1	778217	292919	936930	674323	360674	692397	0.175516	0.700275	0.890054	0.860228	-0.217209	insig
MWS5231	C13H24O4	Tridecanedioic acid	Lipids	Free fatty acids	505-52-2	3	3.41421e+06	3.36546e+06	3.33448e+06	3.48372e+06	3.31613e+06	3.35854e+06	0.221343	0.808385	0.93179	1.00437	0.00629722	insig
Cmmn012997	C20H30O2	Abietic acid*	Terpenoids	Ditepenoids	514-10-3	3	374373	388798	441330	387355	417657	385989	0.152755	0.856418	0.951295	0.988793	-0.0162597	insig
pmf0348	C10H20O3	2,6-Dimethyl-7-octene-2,3,6-triol	Others	Alcohol compounds	73815-21-1	3	938456	789439	767500	849286	795038	902772	0.297485	0.798195	0.927587	1.02072	0.0295858	insig
pmn001516	C14H14O9	5-Galloylshikimic acid	Phenolic acids	Phenolic acids	95719-51-0	1	7.25405e+06	3.46656e+06	3.6476e+06	3.58454e+06	5.52629e+06	4.94957e+06	0.0835659	0.944922	0.98481	0.978578	-0.0312413	insig
mws0159	C9H8O3	Phenylpyruvic acid	Organic acids	Organic acids	156-06-9	2	75550.6	46815	47417.5	504825	873553	868906	1.85093	0.0291015	0.624039	13.2362	3.72642	up
pme2550	C6H6O6	Cis-Aconitic acid	Organic acids	Organic acids	585-84-2	3	2.98139e+06	1.72092e+06	3.99621e+06	2.82081e+06	2.83083e+06	2.97688e+06	0.191055	0.974977	0.991595	0.991953	-0.011657	insig
pme0008	C6H13N3O3	L-Citrulline	Amino acids and derivatives	Amino acids and derivatives	372-75-8	3	8.61398e+06	7.24858e+06	1.50463e+07	3.56535e+06	5.72369e+06	4.97635e+06	1.52905	0.139792	0.692426	0.461531	-1.1155	down
Wchn004418	C10H10O3	2-Hydroxy-1-tetralone	Others	Others	-	2	637000	506781	302983	530001	615187	503750	0.661589	0.568091	0.826174	1.13974	0.188708	insig
mws0126	C26H54NO7P	LysoPC 18:0	Lipids	LPC	19420-57-6	1	728986	985160	1.46221e+06	854818	703972	1.07637e+06	0.598192	0.508501	0.798125	0.829615	-0.269486	insig
pmp000786	C18H16O7	Eupatorin; 3',5-Dihydroxy-4',6,7-Trimethoxyflavone*	Flavonoids	Flavones	855-96-9	1	6.80514e+06	6.96161e+06	1.00841e+07	1.11365e+07	6.69877e+06	1.08335e+07	0.728562	0.423175	0.76077	1.202	0.26544	insig
MWS3036	C5H8O5	3-Hydroxyglutaric acid*	Organic acids	Organic acids	638-18-6	2	1.9211e+06	1.21856e+06	1.20082e+06	1.83344e+06	1.93852e+06	1.9758e+06	1.31556	0.183205	0.699777	1.32422	0.405145	insig
MWSmce190	C6H13NO3	4-Hydroxy-L-Isoleucine	Amino acids and derivatives	Amino acids and derivatives	781658-23-9	3	230447	341328	359362	296910	267121	245984	0.719298	0.427843	0.761397	0.869919	-0.201048	insig
Wcjp002598	C9H7NO	8-hydroxyquinoline	Alkaloids	Quinoline alkaloids	148-24-3	2	2.80111e+06	6.48225e+06	1.25723e+07	15076918	8.33742e+06	1.54013e+07	1.12516	0.200714	0.699777	1.776	0.82863	up
Lmbn004685	C18H32O4	5S,8R-DiHODE; (5S,8R,9Z,12Z)-5,8-Dihydroxyoctadeca-9,12-dienoate	Lipids	Free fatty acids	-	2	92684.5	50233.6	59055.8	55263.6	38266.2	47038.2	1.18041	0.250135	0.70551	0.695971	-0.522902	insig
Lazn006735	C31H36O11	Erythro-Guaiacylglycerol-β-O-4'-dehydrodisinapyl Ether	Lignans and Coumarins	Lignans	613684-55-2	2	257591	61506.5	151044	202234	362096	85741	0.485083	0.577512	0.831283	1.38271	0.467502	insig
Zmhp003514	C16H12O6	6,7,8-Tetrahydroxy-5-methoxyflavone*	Flavonoids	Flavones	-	3	1.11976e+07	8.60079e+06	1.01472e+07	1.83927e+07	1.1993e+07	2.26247e+07	1.51168	0.123535	0.692426	1.77023	0.823935	up
pme0183	C5H5N5O	Isoguanine	Nucleotides and derivatives	Nucleotides and derivatives	3373-53-3	3	358627	502043	425436	277208	552909	442405	0.152764	0.963116	0.98765	0.989438	-0.0153186	insig
Sazp000955	C12H17NO6	Tetraphyllin A	Alkaloids	Isoquinoline alkaloids	-	3	1.11374e+07	6.73494e+06	5.83874e+06	1.20021e+07	1.40742e+07	1.40724e+07	1.52725	0.0623415	0.692426	1.69325	0.759794	up
Zmgn002106	C11H13NO3	N-Acetyl-L-phenylalanine	Amino acids and derivatives	Amino acids and derivatives	2018-61-3	1	395742	189754	215771	266472	474970	300309	0.836421	0.430335	0.762811	1.30013	0.378654	insig
mws4170	C6H12O6	D-Glucose*	Others	Saccharides	50-99-7	1	2.82369e+06	2.81446e+06	2.59058e+06	2.2113e+06	2.99009e+06	2.43688e+06	0.747048	0.490601	0.789524	0.928243	-0.107425	insig
Qmqp102535	C15H24O3	Ilicic acid	Terpenoids	Sesquiterpenoids	4586-68-9	2	229999	99709.8	147065	173293	201090	143267	0.452607	0.766526	0.914213	1.08574	0.118673	insig
Lahp004442	C15H12O5	3,4-Dihydro-4-(4'-hydroxyphenyl)-5,7-dihydroxycoumarin	Lignans and Coumarins	Coumarins	-	1	676081	717941	775322	1.31955e+06	2.10789e+06	1.69082e+06	1.78769	0.0476896	0.692426	2.35935	1.23839	up
Wagp005813	C25H28O12	5-Hydroxy-7,8,2',3'-Tetramethoxyflavone 5-Glucoside*	Flavonoids	Flavones	-	2	2.87971e+06	5.7793e+06	4.4835e+06	2.06589e+06	3.8412e+06	3.09731e+06	1.04508	0.247209	0.70551	0.685136	-0.545538	insig
Wbsp001938	C9H17NO5	Casuarine Analogue	Alkaloids	Alkaloids	-	3	7.93563e+06	1.16071e+07	9.30203e+06	8.98512e+06	6.34806e+06	6.74571e+06	1.24282	0.174848	0.699777	0.765438	-0.385643	insig
Wbmp002299	C22H27NO9	1-(4-((3,4,5-trihydroxy-6-(hydroxymethyl)tetrahydro-2H-pyran-2-yl)oxy)benzyl)-1,2,3,4-tetrahydroisoquinoline-5,6,7-triol	Alkaloids	Alkaloids	-	2	1.28396e+07	6.13477e+06	1.16958e+07	1.1859e+07	2.44063e+07	11417099	1.00128	0.31982	0.719765	1.55468	0.636617	up
Zmtn001464	C10H7NO4	4,8-Dihydroxyquinoline-2-carboxylic acid	Organic acids	Organic acids	59-00-7	1	4.23282e+06	6.03465e+06	4.35564e+06	7.40944e+06	3.57819e+06	6.52222e+06	0.521134	0.512397	0.798125	1.19741	0.259918	insig
pmb3066	C22H26O12	5-O-p-Coumaroylshikimic acid O-glucoside	Phenolic acids	Phenolic acids	-	3	2.26472e+06	1.27096e+06	1.2716e+06	2.08444e+06	2.14344e+06	2.50905e+06	1.28164	0.182095	0.699777	1.4014	0.48687	insig
Zbyn004267	C37H30O16	3-O-galloylprocyanidin B1*	Tannins	Tannin	-	1	2.43454e+06	2.40506e+06	2.0832e+06	1.81365e+06	2.63187e+06	2.02556e+06	0.566173	0.618135	0.856219	0.934748	-0.0973499	insig
HJN037	C8H8O5	3,5-Dihydroxy-4-methoxybenzoic acid; 4-O-Methylgallic Acid*	Phenolic acids	Phenolic acids	4319-02-2	3	3.91941e+06	8.44007e+06	5.18211e+06	4.96398e+06	3540801	3.94973e+06	0.990383	0.33507	0.731274	0.709999	-0.494112	insig
Wayp004564	C9H11NO3	4-hydroxy-4-(3-pyridyl)-butanoic acid	Alkaloids	Pyridine alkaloids	15569-97-8	2	2.15804e+06	516951	423698	2.29933e+06	1.84171e+06	2.16294e+06	1.29579	0.19315	0.699777	2.0344	1.0246	up
Zbsp005869	C18H16O7	7,4'-Dihydroxy-3,5,3'-trimethoxyflavone*	Flavonoids	Flavones	-	1	2.77746e+06	2.40835e+06	2.92575e+06	2.95437e+06	2.71346e+06	4.00998e+06	1.01126	0.321012	0.719765	1.19309	0.254703	insig
Qmjp081305	C15H22O2	Shizukafuranol	Terpenoids	Sesquiterpenoids	90332-93-7	1	3.34377e+06	1.63939e+06	1.85029e+06	3.51023e+06	1.87931e+06	3.74849e+06	0.808032	0.389299	0.749969	1.33725	0.41927	insig
MWSHC2062	C16H20O9	Ferulic β-glucoside	Phenolic acids	Phenolic acids	14364-12-6	2	3.13456e+06	2807410	3.62297e+06	2.15966e+07	1.02485e+07	1.63122e+07	1.80263	0.0585268	0.692426	5.03477	2.33193	up
pmp000439	C30H44O3	3-Hydroxyurs-5(6),12,18(19)-trien-28-oic acid (Uncargenin B)	Terpenoids	Triterpene	-	3	4.91505e+06	1.95551e+06	4.4442e+06	2.67773e+06	4.86204e+06	3.53846e+06	0.0778272	0.947491	0.984876	0.979096	-0.0304783	insig
pmn001591	C30H48O5	3,19,23-Trihydroxyurs-12-en-28-oic acid (Rutundic acid)	Terpenoids	Triterpene	20137-37-5	2	316348	160380	278735	510040	368739	607810	1.52003	0.0512031	0.692426	1.96779	0.976574	up
MW0106972	C10H18N2O5S	Glu-Met	Amino acids and derivatives	Amino acids and derivatives	4423-22-7	3	157784	2.00348e+06	864315	77049.6	5.10331e+07	100759	0.0552776	0.444086	0.767306	16.926	4.08117	insig
pmb0464	C16H27NO14	L-Aspartic acid-O-diglucoside	Amino acids and derivatives	Amino acids and derivatives	-	3	110402	1361480	637841	362213	246643	305638	0.50433	0.386496	0.748597	0.433466	-1.20601	insig
MWS5083	C17H21N4O9P	Flavin Single Nucleotide(FMN)	Nucleotides and derivatives	Nucleotides and derivatives	6184-17-4	3	1.35723e+06	1.99594e+06	1.52999e+06	2.09593e+06	1.25571e+06	1.54893e+06	0.0406121	0.986082	0.995383	1.00356	0.00513348	insig
Zmln000899	C15H20O9	Syringaldehyde-4-O-glucoside	Phenolic acids	Phenolic acids	-	3	1.12063e+06	1.29496e+06	1.1364e+06	1.90665e+06	1.12373e+06	1.78254e+06	1.18083	0.221848	0.699777	1.35499	0.438281	insig
pme1712	C11H20N2O6	L-Saccharopine	Amino acids and derivatives	Amino acids and derivatives	997-68-2	3	259454	2.40937e+06	2.70823e+06	183958	230093	204250	1.41525	0.175975	0.699777	0.114989	-3.12043	down
Wbtp006564	C16H12O7	(2s)-4,8,10-trihydroxy-2-methoxy-1h,2h-furo[3,2-a]xanthen-11-one	Flavonoids	Other Flavonoids	-	1	3.36289e+06	6.27969e+06	2.7372e+06	7.04936e+06	1.17308e+07	9.53848e+06	1.56782	0.0399946	0.680002	2.28749	1.19376	up
pme1598	C22H24O11	Hesperetin-5-O-glucoside	Flavonoids	Flavanones	69651-80-5	3	330105	663789	1.01784e+06	637496	748243	759115	0.450954	0.845463	0.945784	1.06617	0.092439	insig
Lmtn002324	C19H28O11	Benzyl-(2''-O-glucosyl)glucoside*	Phenolic acids	Phenolic acids	-	3	2586620	3.10104e+06	1.27088e+06	2.14853e+06	1.3781e+06	1.44503e+06	0.815137	0.354509	0.73679	0.714469	-0.485057	insig
MWSmce387	C8H8O5	3-O-Methylgallic acid	Phenolic acids	Phenolic acids	3934-84-7	3	415992	737246	507378	581644	289701	449513	0.786543	0.425315	0.761049	0.795403	-0.330242	insig
Lchp000218	C11H12O4	(R)-3-ethyl-7-hydroxy-6-methoxyphthalide	Others	Others	-	2	1.51954e+06	1.24421e+06	1.07535e+06	2.45255e+06	1.24369e+06	2.06722e+06	1.19399	0.206526	0.699777	1.50125	0.586166	up
Hmdp001794	C35H28O20	Quercetin-3-O-(2'',3''-O-digalloyl)-glucoside	Flavonoids	Flavonols	-	3	30010	16134.3	18071.8	13671.5	45070.3	18205.5	0.196092	0.720743	0.896442	1.19825	0.260935	insig
Lazp003122	C27H30O15	Chrysoeriol xylosyl glucoside	Flavonoids	Flavones	-	3	198293	183455	91874.1	117474	310988	170657	0.507904	0.572088	0.828315	1.26497	0.339105	insig
Lmbp000123	C6H13NO2S	L-Homomethionine	Amino acids and derivatives	Amino acids and derivatives	25148-30-5	3	1.11223e+06	6.45133e+06	2.92858e+06	3.36607e+06	1.06846e+06	2.85182e+06	0.35744	0.580884	0.832937	0.694457	-0.526042	insig
pme1002	C8H11NO	L-Tyramine	Alkaloids	Alkaloids	51-67-2	3	117370	182649	206490	108753	143614	103561	1.20821	0.19174	0.699777	0.702709	-0.509001	insig
Zmxn003874	C31H38O11	7,8-Dihydro-Buddlenol B(threo)	Phenolic acids	Phenolic acids	-	2	1.4124e+06	453569	805558	1.16953e+06	1.67543e+06	809697	0.809451	0.433309	0.763796	1.36801	0.452074	insig
pmb3142	C13H16O8	Salicylic acid-2-O-glucoside	Phenolic acids	Phenolic acids	10366-91-3	3	1.31428e+07	1.13171e+07	1.27987e+07	1.00281e+07	1.47636e+07	1.31498e+07	0.0739418	0.890156	0.961506	1.01833	0.0261993	insig
Cmrn003275	C16H28O8	Kankanoside E	Terpenoids	Monoterpenoids	-	2	5139460	3.40851e+06	3.80301e+06	2.13781e+06	1.91924e+06	2.8175e+06	1.62575	0.0535288	0.692426	0.556599	-0.845289	down
Hajp007261	C20H20O8	4'-hydroxy-5,7,3',5'-pentamethoxyfavone*	Flavonoids	Flavones	-	1	1.99132e+07	2.42356e+07	1.64299e+07	1.69962e+07	1.80324e+07	2.40362e+07	0.136394	0.880434	0.958526	0.975009	-0.0365119	insig
Lmgn001670	C7H6O3	Salicylic acid	Phenolic acids	Phenolic acids	69-72-7	3	168624	136538	142538	178187	155041	222046	1.22412	0.202966	0.699777	1.24028	0.310666	insig
Labn004625	C19H28O10	2-Phenylethyl beta-primeveroside	Phenolic acids	Phenolic acids	129932-48-5	2	1.36609e+06	2.6834e+06	2.11196e+06	2.03508e+06	1.88841e+06	1.76848e+06	0.204648	0.723832	0.897491	0.923803	-0.114343	insig
Smlp002877	C21H21O10+	Peonidin-3-O-arabinoside	Flavonoids	Anthocyanidins	-	3	5.34651e+06	5.42017e+06	9.66707e+06	3.57229e+06	5.86269e+06	4.26944e+06	1.15105	0.255212	0.70551	0.670676	-0.576312	insig
mws0344	C5H10O6	D-Xylonic acid	Others	Saccharides	526-91-0	1	8.46447e+06	8.32389e+06	7.82545e+06	1.06507e+07	8.59842e+06	8.74954e+06	1.20758	0.224421	0.699777	1.13752	0.185892	insig
pmc0281	C15H21N5O8	Ribosyladenosine	Nucleotides and derivatives	Nucleotides and derivatives	-	3	1.95202e+06	1.92022e+06	1.71293e+06	2.00803e+06	1.82614e+06	2.48909e+06	0.957623	0.341514	0.731508	1.13215	0.179066	insig
Waln011524	C26H54NO9P	1-(2,3-dihydroxypropoxy)-3-(((2-(dimethylamino)ethoxy)(hydroxy)phosphoryl)oxy)propan-2-yl palmitate	Lipids	LPE	-	1	166605	171165	554389	279107	287336	394048	0.517713	0.87843	0.957315	1.07659	0.106471	insig
Hmhp001812	C11H15N5O4	2'-O-Methyladenosine	Nucleotides and derivatives	Nucleotides and derivatives	2140-79-6	3	469282	604888	518016	384581	562008	374598	1.03617	0.291772	0.712587	0.829794	-0.269175	insig
Wcdp006247	C26H48NO7P	1-18:3-LysoPC	Others	Others	-	3	9.5521e+06	1.05321e+07	1.0496e+07	1.47972e+07	1.04095e+07	1.98811e+07	1.29091	0.217973	0.699777	1.47441	0.560142	insig
Lmsn003318	C16H20O9	1-O-Feruloyl-β-D-glucose	Phenolic acids	Phenolic acids	7196-71-6	3	7.48829e+06	3.29109e+06	6.27319e+06	8.39593e+06	1.15157e+07	6.54386e+06	1.15949	0.17827	0.699777	1.55141	0.633578	up
Lagp007132	C18H16O7	7,3',4'-Trihydroxyquercetin*	Flavonoids	Flavones	-	2	773574	462811	565598	694208	771393	944727	1.24516	0.162947	0.699777	1.3376	0.419644	insig
Lahp004593	C23H24O12	Flavoyadorinin A	Flavonoids	Flavonols	-	1	3.29022e+07	5.48316e+07	48057416	4.28081e+07	3.52547e+07	5.82543e+07	0.0306295	0.985973	0.995383	1.00387	0.0055771	insig
Zayn005572	C28H24O15	Quercetin-3-(2''-galloyl)rhamnoside	Flavonoids	Flavonols	-	1	6.257e+06	1.02006e+07	5.86088e+06	9.70394e+06	5.37228e+06	9.00562e+06	0.270594	0.775821	0.918162	1.07901	0.109707	insig
Lmtn002997	C22H22O13	Mearnsetin-3-O-glucoside	Flavonoids	Flavones	-	2	1.04214e+07	1.32704e+07	1.01863e+07	1.26648e+07	1.32668e+07	1.13614e+07	0.86736	0.387934	0.749355	1.1008	0.138553	insig
mws0752	C11H22O2	Undecylic Acid	Lipids	Free fatty acids	112-37-8	3	4.71325e+06	4.52564e+06	4.89957e+06	4.45246e+06	4.73479e+06	4.81489e+06	0.254564	0.782695	0.92089	0.990357	-0.0139788	insig
Wagp007122	C19H18O8	5,4'-Dihydroxy-6,7,8,3'-tetramethoxyflavone*	Flavonoids	Flavones	16520-78-8	1	3.02278e+07	3.74393e+07	4.32492e+07	2.38828e+07	2.54079e+07	2.77925e+07	1.57934	0.0851693	0.692426	0.694967	-0.524984	insig
MWS201437	C10H18N2O5	Leu-Asp	Amino acids and derivatives	Amino acids and derivatives	32949-40-9	3	523205	585640	528833	858308	695197	994294	1.67928	0.0658024	0.692426	1.55574	0.637601	up
Lmqn004838	C15H8O8	3-O-Methylellagic acid	Tannins	Tannin	-	2	1.45107e+07	2.44658e+07	2.2713e+07	1.75738e+07	1.48958e+07	1.88769e+07	0.781422	0.382365	0.745002	0.83234	-0.264756	insig
Wayn005184	C28H22O16	3'-O-Methylellagic acid 4-O-(2''-dihydroxybenzoylglucoside)	Tannins	Tannin	-	1	1.19348e+06	4.31019e+06	2.33333e+06	2.04859e+06	801699	1.54242e+06	0.922567	0.336862	0.731274	0.56051	-0.835189	insig
MWS0933	C7H11N3O2	1-Methylhistidine	Amino acids and derivatives	Amino acids and derivatives	332-80-9	3	1.05887e+06	1.22424e+06	1.08504e+06	933303	855900	869073	1.72326	0.0279685	0.624039	0.789238	-0.341467	insig
Zbfn005682	C12H22O6S	(2E,4E)-11-hydroxy-10-(hydroxymethyl)undeca-2,4-dien-1-yl hydrogen sulfate	Lipids	Free fatty acids	-	2	154392	144287	118273	172674	116569	147574	0.254685	0.753303	0.90857	1.04765	0.0671516	insig
Cmhp005227	C16H18O8	4,8-Dihydroxy Naphthol-1-O-glucoside	Quinones	Quinones	-	2	9.7476e+06	2.03576e+07	2.52989e+07	1.44526e+07	1.80005e+07	2.25552e+07	0.167196	0.981183	0.994612	0.992854	-0.0103469	insig
pmn001573	C23H26O10	Desmethylagrimonolide-6-O-glucoside*	Phenolic acids	Phenolic acids	1257408-55-1	1	1.12278e+06	762165	1.05126e+06	1.17665e+06	1.04084e+06	837098	0.24684	0.803025	0.928863	1.04032	0.0570231	insig
mws0275	C4H6O5	L-Malic acid	Organic acids	Organic acids	97-67-6	1	3.37094e+06	3.02736e+06	4.11332e+06	3.44216e+06	3.6135e+06	3.14566e+06	0.223492	0.787867	0.921251	0.970481	-0.0432284	insig
MWSmce061	C12H12O5	Dimethylfraxetin; 6,7,8-Trimethoxycoumarin*	Lignans and Coumarins	Coumarins	6035-49-0	2	350054	86555.6	180276	295459	469902	235362	1.03304	0.288017	0.711922	1.62222	0.697969	up
Lhmp102847	C15H22O	1-Cis-5-cis-germacrone*	Terpenoids	Sesquiterpenoids	-	2	1.82455e+06	951179	1.0965e+06	1.62659e+06	1.81736e+06	1.93091e+06	1.25864	0.197635	0.699777	1.38805	0.47306	insig
pmb3114	C30H26O11	Epicatechin-epiafzelechin	Flavonoids	Flavanols	-	2	3.09806e+06	164122	179086	634458	2.19562e+06	2.28702e+06	0.92754	0.649204	0.870526	1.48698	0.572385	insig
Zbsp001807	C13H14O9	Salicylacyl Glucuronide	Others	Others	-	2	1.41415e+06	1.19596e+07	8.82523e+06	978007	906049	977797	1.48287	0.175365	0.699777	0.128918	-2.95547	down
Cmsn004064	C9H12O4	Decumbic acid	Organic acids	Organic acids	390401-25-9	3	197862	19181.1	19772.4	76712.1	175197	179557	1.08608	0.408943	0.76006	1.82195	0.865484	up
pmb3101	C7H12O5	2-Isopropylmalic Acid	Organic acids	Organic acids	49601-06-1	2	607126	50015	106361	473017	783096	493819	1.24886	0.199789	0.699777	2.29198	1.19659	up
pmp000252	C12H16O4	Senkyunolide I	Others	Lactones	94596-28-8	2	5.87054e+06	1.0362e+07	1.36062e+07	6.17678e+06	7.40593e+06	6.21844e+06	1.07342	0.272536	0.70551	0.663606	-0.591601	down
Wmyn000212	C20H22O12	4-hydroxy-3-methoxyphenyl 1-O-β-D-(6'-O-galloyol)-glucopyranoside*	Phenolic acids	Phenolic acids	-	1	2.48353e+06	4.25507e+06	4.04316e+06	3.22959e+06	2.42076e+06	2.16398e+06	1.12647	0.216911	0.699777	0.724773	-0.4644	insig
pme0116	C9H14N4O3	L-Carnosine	Amino acids and derivatives	Amino acids and derivatives	305-84-0	3	237790	233288	147340	219420	264940	289698	1.06517	0.230034	0.699777	1.25167	0.32386	insig
Zmyn004449	C18H30O4	9-Hydroxy-12-oxo-10(E),15(Z)-octadecadienoic acid	Lipids	Free fatty acids	-	3	29000.6	57737.6	23000.5	26778.3	23192.3	29415.8	0.752958	0.445701	0.767306	0.723413	-0.467109	insig
Wdzp006786	C15H24O	alismol	Terpenoids	Sesquiterpenoids	87827-55-2	1	769263	1.27625e+06	1.17924e+06	1.23458e+06	788463	732090	0.645891	0.520103	0.802044	0.854368	-0.22707	insig
MWS2069	C8H10O2	2-Methoxy-4-methylphenol	Phenolic acids	Phenolic acids	93-51-6	3	253223	239184	201152	233962	253640	213339	0.13037	0.905765	0.967385	1.01064	0.015275	insig
pme1654	C12H18O3	Jasmonic acid	Organic acids	Organic acids	77026-92-7	3	813744	118518	55483.7	165719	26003.6	119514	0.70042	0.452148	0.768973	0.315098	-1.66613	insig
MWS1855	C6H8N2	2,5-Dimethyl pyrazine	Alkaloids	Alkaloids	123-32-0	2	846556	1.84913e+06	1.28149e+06	1.36278e+06	791351	1.36321e+06	0.332145	0.685091	0.884511	0.884381	-0.177259	insig
pme2914	C6H10O5	3-Hydroxy-3-methylpentane-1,5-dioic acid	Amino acids and derivatives	Amino acids and derivatives	503-49-1	1	3.25561e+06	1.73847e+06	1.75793e+06	5.32339e+06	4.45109e+06	5.60203e+06	1.67647	0.0122893	0.624039	2.27732	1.18734	up
Lmhn005088	C29H22O14	7,3'-Di-O-gallyoltricetiflavan	Flavonoids	Flavanols	-	1	5.70877e+06	9.12949e+06	3.59212e+06	4.36289e+06	6.16234e+06	4.34924e+06	0.488849	0.548626	0.814775	0.807062	-0.309248	insig
Lssp210081	C30H26O12	Procyanidin B5	Tannins	Proanthocyanidins	12798-57-1	1	1.67099e+06	681729	645517	742791	1.63092e+06	1.45344e+06	0.661002	0.558545	0.821749	1.27647	0.352156	insig
Wbmn002185	C20H14O7	6-Hydroxy-4-(4-hydroxy-3-methoxyphenyl)-7-methoxy-naphtho[2,3-c]furan-1,3-dione-1(ISO-1)	Lignans and Coumarins	Lignans	-	1	691574	1.81732e+06	1.53947e+06	1.7166e+06	683915	1.05445e+06	0.352246	0.685645	0.884511	0.853422	-0.22867	insig
Wmyn000216	C14H18O10	methyl 6-O-galloyl-β-D-gluco-pyranosid	Phenolic acids	Phenolic acids	-	1	1.07522e+06	2.12641e+06	1.80446e+06	963640	1.35984e+06	1.28709e+06	1.00852	0.270812	0.70551	0.721235	-0.471459	insig
Wagp009413	C19H18O8	5,7-Dihydroxy-3,4',6,8-tetramethoxyflavone*	Flavonoids	Flavones	50461-86-4	1	1.14526e+07	1.04952e+07	1.24795e+07	1.27951e+07	9.17505e+06	1.34371e+07	0.123165	0.837069	0.94231	1.02846	0.0404923	insig
Lmbn004790	C11H14O4	Methyl 3-(3-hydroxy-4-methoxyphenyl)propanoate*	Phenolic acids	Phenolic acids	129150-61-4	3	175432	148940	148357	214051	223892	152844	1.1613	0.21153	0.699777	1.24974	0.321627	insig
Wagp009729	C20H20O9	5,7-Dihydroxy-3,6,8,3',4'-Pentamethoxyflavone*	Flavonoids	Flavones	-	1	1.27205e+06	1.49619e+06	1.5962e+06	1.46215e+06	1.11294e+06	1.76483e+06	0.108872	0.971602	0.990759	0.994382	-0.00812746	insig
Yalp002838	C11H10O4	4-Methoxy-5-(hydroxymethyl)-2H-1-benzopyran-2-one	Lignans and Coumarins	Coumarins	-	1	9.13484e+06	9665810	5.0834e+06	8.29157e+06	4.78914e+06	4.22076e+06	0.939183	0.319423	0.719765	0.724395	-0.465152	insig
mws0474	C12H22O4	Dodecanedioic aicd	Lipids	Free fatty acids	693-23-2	3	24256.3	21169	18886.8	31412.6	26413.8	22751.5	1.27277	0.154279	0.699777	1.25292	0.325295	insig
Lmhn003689	C23H20O11	p-Coumaroylferuloyltartaric acid	Phenolic acids	Phenolic acids	-	3	37098.3	44339.2	45736	43790.6	32787.1	23118.2	1.0917	0.263062	0.70551	0.783936	-0.351191	insig
Lmsp010763	C21H36O4	Monolinolenin*	Lipids	Glycerol ester	75685-85-7	1	338695	575878	404361	786532	407063	562720	0.908604	0.337593	0.731274	1.33162	0.413179	insig
mws1060	C10H12N4O5	9-(Arabinosyl)hypoxanthine	Nucleotides and derivatives	Nucleotides and derivatives	7013-16-3	3	117215	127537	48003.1	244693	300764	278670	1.63286	0.00639128	0.624039	2.81507	1.49317	up
Lhhp120826	C12H14O2	4-hydroxy-3(3-methylbut-3-en-2-yl)benzaldehyde	Others	Others	-	3	359494	145395	185449	279190	278326	308785	0.911852	0.467082	0.773691	1.25489	0.327566	insig
Lmdp007354	C17H16O6	5,4'-Dihydroxy-7,8-dimethoxyflavanone*	Flavonoids	Flavanones	-	2	1.14189e+06	1.19547e+06	1.57845e+06	1.02292e+06	1.29978e+06	1.53255e+06	0.0915555	0.925045	0.974974	0.984537	-0.0224829	insig
pme1286	C14H20N6O5S	S-(5'-Adenosy)-L-homocysteine	Amino acids and derivatives	Amino acids and derivatives	979-92-0	3	607939	559195	563385	687910	875716	690731	1.57694	0.0989248	0.692426	1.30271	0.381511	insig
mws0277	C7H12O6	Quinic Acid	Organic acids	Organic acids	77-95-2	1	2.39091e+06	3.35164e+06	3.3959e+06	3.01202e+06	2.94086e+06	2.61731e+06	0.40426	0.631852	0.864254	0.937816	-0.0926237	insig
pmn001694	C18H34O5	9,10,13-Trihydroxy-11-Octadecenoic Acid	Lipids	Free fatty acids	29907-57-1	3	341113	102457	89120.2	205102	128594	211570	0.388959	0.964899	0.98765	1.02361	0.0336603	insig
Lmfn001209	C27H24O18	1,3,6-Tri-O-galloyl-β-D-glucose	Phenolic acids	Phenolic acids	18483-17-5	3	358208	1.99454e+06	1.77106e+06	511383	269558	312668	1.30512	0.185121	0.699777	0.265194	-1.91488	down
mws0458	C8H8O3	Vanillin; 4-Hydroxy-3-Methoxybenzaldehyde	Others	Aldehyde compounds	121-33-5	3	394470	352491	319694	276790	372065	245614	1.06538	0.276513	0.70551	0.838575	-0.253989	insig
Wcgp011192	C16H24O2	5-Hydroxy-8,8-dimethyl-1,3,4,4a,4b,5,6,7,8a,9-decahydrophenanthren-2-one	Others	Others	-	3	1.18007e+06	759820	939633	753423	852835	833062	0.92646	0.351216	0.73679	0.847127	-0.239349	insig
Hamp011640	C16H33NO	Hexadecanamide	Alkaloids	Alkaloids	629-54-9	3	1.70803e+06	1.64168e+06	1.90414e+06	1.57585e+06	1.67332e+06	1.74345e+06	0.782982	0.410019	0.76006	0.950281	-0.0735746	insig
MWS04447	C6H11NO2	Homoproline	Amino acids and derivatives	Amino acids and derivatives	56879-46-0	3	9.13713e+06	1.3359e+07	1.54452e+07	6.62576e+06	9.09497e+06	5.85486e+06	1.51766	0.0794587	0.692426	0.568656	-0.814372	down
Wafn003987	C21H38O11	Decanoyl arabinosylglucoside	Others	Saccharides	-	2	174791	907657	941989	515836	709027	749767	0.337482	0.95422	0.986935	0.975397	-0.0359392	insig
MWSmce682	C5H10O5	DL-Xylose*	Others	Saccharides	25990-60-7	3	137384	346126	274565	131592	124187	236956	0.939488	0.296382	0.712587	0.649982	-0.621528	insig
pmp000971	C16H12O6	6-Demethoxy-7-methylcapillarisin	Others	Chromone	-	1	284432	245988	209343	409538	521214	749766	1.69415	0.0824912	0.692426	2.2717	1.18377	up
Zmjp006684	C19H18O8	Chrysosplenol E*	Flavonoids	Flavones	-	1	2.82139e+07	3.8231e+07	4.5023e+07	2.47028e+07	2.72959e+07	3.13795e+07	1.24882	0.186009	0.699777	0.748003	-0.418885	insig
Zmjp010694	C19H18O7	5-Hydroxy-3,7,3',4'-tetramethoxyflavone (Retusin)*	Flavonoids	Flavones	1245-15-4	2	4.08945e+06	3.30234e+06	3.67829e+06	4.61498e+06	4.06288e+06	6.2286e+06	1.34596	0.179056	0.699777	1.34655	0.429272	insig
Zmzn003953	C18H30O4	13(s)-hydroperoxy-(9z,11e,15z)-octadecatrienoic acid	Lipids	Free fatty acids	67597-26-6	1	6.42147e+06	6.27183e+06	6.51354e+06	7.13531e+06	5.05799e+06	7.18802e+06	0.0316158	0.941627	0.982879	1.00908	0.0130466	insig
Zmyp000878	C10H13N5O5	Crotonoside; 2-Hydroxyadenosine	Nucleotides and derivatives	Nucleotides and derivatives	1818-71-9	1	4.7144e+06	1.98099e+07	1.31435e+07	6.10236e+06	6.29985e+06	6.61999e+06	0.980487	0.290633	0.712587	0.504999	-0.985648	insig
MWSmce466	C8H8O2	4-Hydroxyacetophenone	Others	Ketone compounds	99-93-4	3	89684	41552.4	77925	112703	55205.4	64885.2	0.305767	0.749156	0.90857	1.11299	0.154434	insig
Jmwn006041	C26H32O11	(7S,8R)-dehydrodiconiferylalcohol-9'-O-β-D-glucopyranoside	Phenolic acids	Phenolic acids	-	3	877446	913751	519571	1.53662e+06	867807	1.41527e+06	1.31673	0.119673	0.692426	1.653	0.725084	up
pmn001420	C15H18O9	1-O-Caffeoyl-β-D-glucose*	Phenolic acids	Phenolic acids	14364-08-0	1	632276	372176	546709	1260560	662234	612665	1.18466	0.251572	0.70551	1.63456	0.708898	up
Lajp005361	C26H30O13	5-hydroxy-6,7,8,3',4'-pentamethoxyflavone glucoside*	Flavonoids	Flavones	-	1	4.70423e+06	7.4607e+06	1.01924e+07	3.2662e+06	3.44692e+06	6.45042e+06	1.20315	0.191878	0.699777	0.588779	-0.764201	down
Lmfn001258	C20H20O13	Maplexin D (2,4-Di-O-Galloyl-1,5-Anhydro-D-Glucitol)*	Phenolic acids	Phenolic acids	1355573-86-2	1	2.1882e+06	3.0728e+06	2.08124e+06	4395145	1.57291e+06	4666925	0.654735	0.384968	0.74766	1.44847	0.534526	insig
pme2529	C6H12O5	1,5-Anhydro-D-glucitol	Others	Saccharides	154-58-5	3	82609	85967.9	87066.9	58086.3	58263.7	76623	1.57047	0.0706809	0.692426	0.754851	-0.405736	insig
Hmlp005105	C16H12O5	3,7-dihydroxy-4'-methoxyflavone	Flavonoids	Flavones	-	3	60020	127635	148377	101710	221464	152019	0.867233	0.352769	0.73679	1.41413	0.499915	insig
Lmfn004093	C21H24O10	Phloretin-4'-O-glucoside (Trilobatin)	Flavonoids	Chalcones	4192-90-9	2	2.31329e+07	1.55188e+07	1.71885e+07	2.16336e+07	2.62772e+07	2.33786e+07	1.30853	0.143667	0.693474	1.27667	0.352383	insig
MWS1839	C9H10O3	Ethylparaben	Phenolic acids	Phenolic acids	120-47-8	3	43012.3	39030	46395.3	34815.9	48415.3	54335.5	0.373183	0.660806	0.873163	1.07108	0.0990629	insig
Zjbn102547	C28H30O9	2,7-Dihydroxy-1-(p-hydroxybenzyl)-4-methoxy-9,10-dihydrophenanthrene-4'-O-glucose	Others	Others	-	3	174485	312672	275596	153264	243196	188362	0.92555	0.302902	0.712989	0.766725	-0.383218	insig
Hmtn001288	C9H10O4	Methyl 2,4-dihydroxyphenylacetate*	Phenolic acids	Phenolic acids	67828-42-6	3	58287.4	68296.9	64222.9	74788.9	73469.3	92189.8	1.50895	0.0934748	0.692426	1.26016	0.333609	insig
pme3388	C7H16N4O2	Homoarginine	Amino acids and derivatives	Amino acids and derivatives	156-86-5	2	8.59442e+06	4.02041e+06	5.2831e+06	3497435	7045140	6.8825e+06	0.0576875	0.934102	0.98115	0.97358	-0.0386287	insig
mws1189	C6H10O7	D-Galacturonic acid*	Others	Saccharides	685-73-4	3	1.92732e+06	1.41717e+06	932987	1.82729e+06	2.05969e+06	1.50558e+06	0.936587	0.337364	0.731274	1.26069	0.33421	insig
pmp000003	C16H12O7	Nepetin (5,7,3',4'-Tetrahydroxy-6-methoxyflavone)	Flavonoids	Flavones	520-11-6	1	3.65651e+06	6.04185e+06	707698	8.14376e+06	1.11609e+07	1.13904e+07	1.36962	0.0276156	0.624039	2.94972	1.56058	up
MWSHC20125	C16H16O8	5-O-Caffeoylshikimic acid	Phenolic acids	Phenolic acids	73263-62-4	1	3.27935e+06	2.01415e+06	2.65672e+06	4.98168e+06	4.24174e+06	6.17866e+06	1.66242	0.027421	0.624039	1.93732	0.95406	up
mws2104	C7H14O6	D-Pinitol*	Others	Saccharides	10284-63-6	2	4.46067e+06	3.79834e+06	3.69691e+06	4.42699e+06	4.74976e+06	4.12153e+06	1.12785	0.215667	0.699777	1.11228	0.153514	insig
pma0948	C8H11NO	Phenylethanolamine	Alkaloids	Alkaloids	7568-93-6	3	288755	94424	110315	215717	204773	207964	0.880043	0.545371	0.814775	1.27348	0.348776	insig
pme2362	C8H8O3	Mandelic acid	Organic acids	Organic acids	90-64-2	3	3.97387e+06	4.13411e+06	2.58358e+06	3.38835e+06	2.23635e+06	3.21537e+06	0.797864	0.373229	0.743812	0.826827	-0.274343	insig
Walp006011	C14H31NO2	2-Aminotetradecane-1,4-diol	Lipids	Sphingolipids	-	2	340966	483243	464118	303103	221839	308185	1.53593	0.055245	0.692426	0.646673	-0.628891	down
MWSHC2053	C20H20O7	5-Demethoxynobiletin; 3',4',6,7,8-Pentamethoxyflavone*	Flavonoids	Flavones	42206-91-7	2	410597	442724	401112	431887	414667	424213	0.385859	0.718219	0.895677	1.01302	0.0186643	insig
Lmlp001118	C23H29NO8	3'-Glucosyl-6,7-dihydroxy-N-methyl-benzyltetrahydroisoquinoline	Alkaloids	Isoquinoline alkaloids	-	3	662058	239671	1.93949e+06	730205	131231	716956	0.541219	0.50629	0.79753	0.555534	-0.848054	insig
Li512113	C20H20O12	Maleoyl-caffeoylquinic acid	Phenolic acids	Phenolic acids	-	3	36675	74818	83600.9	72533.8	68590.7	47663.4	0.029351	0.905632	0.967385	0.967677	-0.0474024	insig
Layp009023	C20H20O8	6-Hydroxy-3',4',5,4',7-pentamethoxyflavone*	Flavonoids	Flavones	-	1	1.59166e+06	1.99497e+06	1.7443e+06	2.71751e+06	1.41279e+06	3.14234e+06	0.855555	0.339019	0.731508	1.36423	0.448092	insig
pme1816	C16H18O9	Neochlorogenic acid (5-O-Caffeoylquinic acid)*	Phenolic acids	Phenolic acids	906-33-2	1	617767	696572	592886	854409	732113	637979	1.12645	0.229963	0.699777	1.16635	0.222007	insig
Wasn005621	C17H30O8	Glucosyl 9-hydroxy-3-methyldec-2-enoic acid	Others	Others	-	1	622267	1.81785e+06	1.0039e+06	779504	665313	796225	0.886588	0.373228	0.743812	0.650706	-0.619922	insig
Ymjm000154	C13H18O7	Salicin	Phenolic acids	Phenolic acids	138-52-3	3	167058	540461	424754	331633	166661	323169	0.542014	0.462532	0.772624	0.725499	-0.462954	insig
Wmmp000181	C19H26O12	1´-O-Benzoylsucrose	Others	Saccharides	-	3	120119	111201	154882	78288.3	284692	135404	0.314381	0.608211	0.853271	1.29047	0.367901	insig
Lmmn001643	C9H8O3	2-Hydroxycinnamic acid*	Phenolic acids	Phenolic acids	583-17-5	2	189875	114249	80724.6	188918	350172	223211	1.41932	0.109492	0.692426	1.98078	0.986071	up
Lacn005875	C20H20O6	Phellodensin D	Flavonoids	Flavanones	-	2	2.72806e+07	1.35219e+07	1.0908e+07	2.37539e+07	2.57328e+07	2.31155e+07	1.12602	0.302919	0.712989	1.40401	0.489557	insig
Zmyn005252	C17H34O3	3-Hydroxy-palmitic acid methyl ester	Lipids	Free fatty acids	51883-36-4	3	82368.4	89898.1	79682.8	60359.4	74725.5	77870	1.31333	0.122074	0.692426	0.845229	-0.242585	insig
Lmxn008846	C11H18O3	Hydroxydihydrobovolide	Others	Lactones	6067-11-4	3	98207.8	138306	124913	98017.1	75776.9	86177.1	1.49093	0.0837248	0.692426	0.71929	-0.475355	insig
pme2596	C8H9NO4	4-Pyridoxic acid	Others	Vitamin	82-82-6	2	730625	887291	666654	1.04614e+06	539303	767228	0.0110409	0.897206	0.965047	1.02981	0.0423779	insig
Jmgn004021	C21H22O11	6-C-Glucosyl-2-Hydroxynaringenin	Flavonoids	Flavanones	-	2	1.48156e+07	1.24029e+07	1.22331e+07	1.1062e+07	1.53819e+07	1.48863e+07	0.31959	0.719294	0.895677	1.04762	0.0671116	insig
MWSslk066	C8H8O4	3-Hydroxy-4-methoxybenzoic acid; Isovanillic Acid	Phenolic acids	Phenolic acids	645-08-9	3	149097	333730	203077	137078	132495	141739	1.30704	0.236667	0.699777	0.599664	-0.737773	down
ML10195036	C18H37NO2	3-Dehydrosphinganine	Lipids	Sphingolipids	16105-69-4	3	123865	24195.6	110932	73058.5	105757	220067	0.769144	0.44524	0.767306	1.54013	0.623054	insig
Zblp002750	C10H12O3	Methyl-3-(3-hydroxyphenyl)Propionate	Phenolic acids	Phenolic acids	61389-68-2	2	1.56777e+06	1.38946e+06	343755	1.63696e+06	1.58438e+06	1.78128e+06	0.988867	0.274351	0.70551	1.51549	0.599788	insig
Wasn002933	C16H22O10	1-O-(3,4,5-Trimethoxybenzoyl)-B-D-Glucopyranoside	Phenolic acids	Phenolic acids	-	2	1.20929e+06	4.30735e+06	4.08068e+06	2.53403e+06	2.08789e+06	2.10279e+06	0.46882	0.438735	0.764317	0.700685	-0.513162	insig
pme3514	C15H10O7	Morin	Flavonoids	Flavonols	480-16-0	1	1.50771e+06	1.20712e+06	889015	2.10654e+06	2.3734e+06	2.89292e+06	1.69188	0.0143866	0.624039	2.04583	1.03269	up
MWSmce040	C8H8O3	Isovanillin	Others	Aldehyde compounds	621-59-0	3	407569	284969	218565	386932	340481	364528	0.933217	0.390796	0.751492	1.19848	0.261208	insig
Zjbn102532	C22H18O4	1-p-Hydroxybenzyl-4-methoxyphenanthrene-2,7-diol	Others	Others	-	2	95820	105722	58817.3	119081	34063.1	144899	0.00996412	0.75509	0.908646	1.14474	0.195015	insig
Wacn005438	C21H38O8	Hydroxypentadecenoic acid glucoside	Lipids	Free fatty acids	-	2	1.46048e+06	2.39782e+06	2.47374e+06	1.60314e+06	1.00955e+06	1.64025e+06	1.21436	0.159358	0.699777	0.671652	-0.574214	insig
MWStz070	C9H11NO3	N-(2-Hydroxy-4-methoxyphenyl)acetamide	Alkaloids	Phenolamine	58469-06-0	1	4.86937e+06	2.81219e+06	4.5472e+06	8.25097e+06	6.69275e+06	7.78054e+06	1.63237	0.0139992	0.624039	1.85826	0.893955	up
Lmrj002087	C10H18N2O5	L-Isoleucyl-L-Aspartate	Amino acids and derivatives	Amino acids and derivatives	-	3	486230	239786	330116	742768	565184	655455	1.56017	0.0313364	0.624039	1.85906	0.89457	up
Lhmp101303	C11H16O8	Ranunculinin glucoside	Others	Others	-	2	1.14367e+06	1.04888e+06	1.02873e+06	1.02301e+06	1.21537e+06	1.11405e+06	0.588403	0.549347	0.814775	1.04071	0.0575737	insig
pmn001641	C22H20O12	Kaempferide-3-O-glucuronide	Flavonoids	Flavonols	-	3	1568595	1299240	1826645	2386505	2781915	4207945	1.63473	0.0969355	0.692426	1.99732	0.998063	up
Lmhp008589	C23H42NO7P	LysoPE 18:3(2n isomer)	Lipids	LPE	-	2	1.13018e+06	1.53159e+06	1.93698e+06	1.98876e+06	1.12744e+06	2.54473e+06	0.560594	0.506407	0.79753	1.23097	0.299797	insig
mws0147	C5H10O3	β-Hydroxyisovaleric acid	Organic acids	Organic acids	625-08-1	3	1.42314e+06	702865	859900	1.84881e+06	1.52093e+06	2.80666e+06	1.50925	0.091497	0.692426	2.06852	1.0486	up
MW0155088	C19H28N6O6	Phe-Arg-Asp	Amino acids and derivatives	Amino acids and derivatives	-	3	1.83631e+06	2.68041e+06	2.67983e+06	1.55335e+06	1.83791e+06	1.81388e+06	1.40428	0.131745	0.692426	0.723284	-0.467367	insig
Li512111	C24H24O13	Isorhamnetin-3-O-(6''-acetylglucoside)	Flavonoids	Flavonols	-	3	504465	1.05074e+06	886783	928918	588496	1.18199e+06	0.330854	0.734767	0.901934	1.10542	0.144589	insig
Wagp004984	C24H26O14	Limocitrol 3-Glucoside	Flavonoids	Flavones	-	2	2.42584e+06	3.22852e+06	5487080	2.35748e+06	2.44336e+06	4.09527e+06	0.582302	0.532437	0.811862	0.79847	-0.32469	insig
Lmsp004450	C20H22O6	Dehydrodiconiferyl alcohol	Lignans and Coumarins	Lignans	4263-87-0	3	225570	72565.3	71690	196407	133568	221582	1.02458	0.369603	0.743359	1.4914	0.576666	insig
mws0219	C4H7NO4	L-Aspartic Acid	Amino acids and derivatives	Amino acids and derivatives	56-84-8	1	4.19282e+06	1.40983e+07	1.12295e+07	4.70505e+06	4.57627e+06	4.07294e+06	1.25819	0.208091	0.699777	0.452371	-1.14442	down
Qmhp090808	C29H28N2O4	18-Demethylparaensidimerin C	Alkaloids	Alkaloids	-	2	1.91937e+06	1.99547e+06	2.00654e+06	3945595	4.01469e+06	2.89665e+06	1.76342	0.0443794	0.692426	1.83351	0.874612	up
Smnn011202	C30H48O4	2,3-Dihydroxyolean-12-en-28-oic acid (2-Hydroxyoleanolic acid)	Terpenoids	Triterpene	26707-60-8	1	125222	83445.4	91853.8	167693	146190	140248	1.58526	0.0355368	0.662721	1.51115	0.595643	up
pmn001479	C30H48O5	16,23-Epoxy-11,24,25-trihydroxydammar-13(17)-en-3-one (Alisol F)	Terpenoids	Triterpene	155521-45-2	2	2.60528e+06	878202	1.99538e+06	1.25612e+06	2.63929e+06	1.87476e+06	0.253745	0.887945	0.961098	1.05317	0.0747389	insig
Cmsn001914	C25H34O12	7R,8S-erythro-3',4,9,9'-tetrahydroxy-3-methoxy-8-O-4'-neolignan-7-O-glucopyr-anoside,	Lignans and Coumarins	Lignans	-	2	2.10184e+06	3.05771e+06	3.56415e+06	2.76975e+06	3.45274e+06	2.76743e+06	0.263195	0.866481	0.954204	1.03052	0.043369	insig
pme1109	C5H5N5O	Guanine	Nucleotides and derivatives	Nucleotides and derivatives	73-40-5	2	1.10555e+06	1.99555e+06	1.36643e+06	1.58295e+06	1.20601e+06	1.61762e+06	0.0377227	0.949537	0.985793	0.986354	-0.0198219	insig
pmp000013	C24H26O12	Eupatilin-7-O-glucoside	Flavonoids	Flavones	-	1	971106	1.98837e+06	1.58441e+06	1.12071e+06	1.16968e+06	1.34202e+06	0.725195	0.413388	0.76006	0.799407	-0.322997	insig
WaYn002313	C16H22O10	Homosyringic Acid 4'-O-Glucoside	Phenolic acids	Phenolic acids	-	2	1.26509e+06	2.39564e+06	3.81898e+06	1.96224e+06	1589313	1.76156e+06	0.66798	0.431886	0.763796	0.710336	-0.493427	insig
MWSmce295	C9H12N2O6	1-beta-D-Arabinofuranosyluracil	Nucleotides and derivatives	Nucleotides and derivatives	3083-77-0	3	884304	820113	1.15465e+06	791717	920018	961270	0.441034	0.6265	0.863196	0.934923	-0.0970799	insig
Zmsp001773	C10H13N5O4	(2r,3s,4r,5s)-2-(6-aminopurin-9-yl)-5-(hydroxymethyl)oxolane-3,4-diol*	Nucleotides and derivatives	Nucleotides and derivatives	-	1	1.27938e+07	2.62405e+07	8.36263e+06	1.56966e+07	2.60785e+07	2.47934e+07	0.945694	0.378257	0.744727	1.40449	0.490047	insig
pmb0645	C28H34O16	Hesperetin-6-C-glucoside-7-O-glucoside	Flavonoids	Flavonols	-	3	884180	934163	888702	1.01504e+06	906764	1.2688e+06	1.15932	0.270552	0.70551	1.17863	0.23711	insig
Zbzn008048	C17H26O4	Embelin	Quinones	Quinones	550-24-3	1	6.55701e+06	9.16984e+06	7.16679e+06	6.36079e+06	6.58287e+06	6.2295e+06	1.19663	0.255503	0.70551	0.837488	-0.255859	insig
pmb0628	C27H32O16	Eriodictyol-8-C-glucoside-4'-O-glucoside	Flavonoids	Flavanones	-	3	833461	1.1255e+06	1.00475e+06	780445	807802	1.1141e+06	0.592672	0.559567	0.821837	0.911811	-0.133194	insig
Lmpp005784	C21H20O12	6-Methoxyquercetin-3-O-Xyloside	Flavonoids	Flavonols	-	2	5.00686e+06	5.44389e+06	3.62724e+06	5.65128e+06	5.50519e+06	5.83186e+06	1.18115	0.21579	0.699777	1.20673	0.271104	insig
Lmmn003323	C16H32O3	2-Hydroxyhexadecanoic acid	Organic acids	Organic acids	764-67-0	1	1.60731e+06	1.39011e+06	1.46364e+06	1.30824e+06	1.30372e+06	1.3138e+06	1.55854	0.107249	0.692426	0.880007	-0.184413	insig
Wbmn003411	C20H18O7	9-hydroxysesamin	Lignans and Coumarins	Lignans	-	2	1.04228e+07	3.23305e+06	1.21949e+07	1.36912e+07	1.81512e+07	1.71784e+07	1.27188	0.0878971	0.692426	1.8963	0.923189	up
Lmlp005236	C21H22O11	Dihydrokaempferol-3-O-glucoside*	Flavonoids	Flavanonols	31049-08-8	3	3.3822e+06	1.00585e+06	2.01235e+06	2.48204e+06	3.69425e+06	4.05017e+06	1.12333	0.210753	0.699777	1.59778	0.676073	up
Cmhn001271	C27H22O18	Gemin D	Tannins	Tannin	84744-46-7	3	166182	6601.97	62364.6	13789.3	54446.9	120821	0.0906733	0.800004	0.927866	0.803988	-0.314753	insig
Lmqn005404	C20H20O12	4-Hydroxybenzoyl-1-O-(6''-O-galloyl)glucoside	Phenolic acids	Phenolic acids	-	3	1.82799e+06	515455	328353	4.4168e+06	851364	3.17841e+06	1.2094	0.198866	0.699777	3.16138	1.66056	up
Lcsp001671	C10H9NO3	2-oxindole-3-acetic acid	Alkaloids	Plumerane	2971-31-5	2	512391	437118	402357	1.44648e+06	1.19906e+06	1.58501e+06	1.84722	0.00917976	0.624039	3.12941	1.64589	up
pmb3079	C8H16NO9P	N-Acetyl-D-glucosamine-1-phosphate	Others	Saccharides	6866-69-9	3	31328.5	34409.7	26647.8	29492.7	34372.8	48065.5	0.91223	0.366563	0.743359	1.21156	0.276865	insig
Zahn007990	C11H18O3	5-hydroxy-3,4-dimeth-yl-5-pentylfuran-2(5H)-one	Others	Others	-	1	89890.4	132125	107940	94747.8	83077	96256.6	1.10495	0.263895	0.70551	0.830664	-0.267664	insig
pme0534	C6H12O7	Gluconic acid	Others	Saccharides	526-95-4	2	3.28868e+06	2.5659e+06	2.20407e+06	2.95859e+06	3.18321e+06	2.38362e+06	0.38405	0.717236	0.895677	1.05792	0.0812344	insig
Lahp002857	C30H26O13	(-)-Epicatechin-(4β->8)-(-)-epigallocatechin	Flavonoids	Flavanols	-	2	11790780	1.92585e+06	2.05971e+06	6667585	10260365	10426845	1.12375	0.361878	0.738891	1.73391	0.794032	up
Lmbn005662	C18H32O3	9(10)-EpOME;(9R,10S)-(12Z)-9,10-Epoxyoctadecenoic acid	Lipids	Free fatty acids	16833-56-0	3	24529.1	11823.3	34142.3	22491.5	27158.2	19897.8	0.197046	0.966529	0.988151	0.986563	-0.0195169	insig
mws5038	C12H22O11	Isomaltulose*	Others	Saccharides	13718-94-0	1	881452	2.08409e+06	3.9094e+06	881197	917434	1.22472e+06	1.11485	0.281223	0.70551	0.439763	-1.1852	down
pmf0440	C10H10O2	4-MethoxycinnaMaldehyde	Others	Aldehyde compounds	1963-36-6	3	2.83718e+06	2.73238e+06	2.63987e+06	2.78664e+06	2.68406e+06	2.49728e+06	0.714377	0.480394	0.781598	0.970588	-0.0430686	insig
Lajp003377	C30H26O12	Fisetinidol-(4α,6)-gallocatechin	Flavonoids	Flavanols	1262536-83-3	3	1.50936e+06	742096	758477	862631	1.57333e+06	1.34735e+06	0.756549	0.478041	0.780803	1.25694	0.329921	insig
Lazn006001	C31H38O11	Dihydrobuddlenol B	Lignans and Coumarins	Lignans	-	1	1.22908e+06	421675	615334	1.01323e+06	1.44922e+06	725962	0.889885	0.394297	0.753837	1.40701	0.492633	insig
MWS2058	C8H8O3	3-Methylsalicylic Acid	Phenolic acids	Phenolic acids	83-40-9	3	71024.6	83718.1	81074.5	81099	73892.1	85854.1	0.307856	0.763536	0.912049	1.02132	0.0304379	insig
Zabp010319	C22H18N2O4	6-cyanodihydrochelerythrine	Alkaloids	Alkaloids	-	2	783021	720738	845070	918615	654512	1.06518e+06	0.586191	0.511349	0.798125	1.12324	0.167671	insig
Lmqn006260	C15H10O7	2',3',4',5,7-Pentahydroxyflavone	Flavonoids	Flavones	-	1	1.74153e+06	1.61781e+06	903492	2.21989e+06	2.46391e+06	3.20231e+06	1.52268	0.0382756	0.668423	1.84997	0.8875	up
pmp000273	C30H26O11	Gambiriin B3	Tannins	Tannin	76236-90-3	3	3.59401e+06	216301	498297	584918	3.62261e+06	2.11008e+06	0.721633	0.656768	0.873163	1.46627	0.552155	insig
zjgp122326	C12H15NO7	Pyridine-4-formyl-O-β-D-glucopyranoside	Others	Others	-	2	1.13418e+06	686455	828466	866177	1.36129e+06	1.46193e+06	1.13663	0.207816	0.699777	1.3927	0.477883	insig
Lmxp001668	C9H10O2	2-Methoxy-4-ethenylphenol	Phenolic acids	Phenolic acids	7786-61-0	3	552515	357371	623398	407544	485578	521854	0.28301	0.682272	0.884256	0.92284	-0.115848	insig
HJAP058	C19H20O6	5,6,7,4'-Tetramethoxyflavanone	Flavonoids	Flavanones	2569-77-9	2	1.32481e+07	1.53085e+07	1.88633e+07	2.16602e+07	1.32646e+07	2.38109e+07	0.795888	0.373631	0.743812	1.23863	0.308748	insig
MWSHY0171	C30H26O12	Procyanidin B2	Tannins	Proanthocyanidins	29106-49-8	1	6.50706e+06	3.18918e+06	5.29032e+06	3.7831e+06	6.05874e+06	4.22741e+06	0.148137	0.811626	0.93179	0.938791	-0.0911239	insig
Hmcp002539	C22H22O11	Isorhamnetin-3-O-rhamnoside	Flavonoids	Flavonols	-	2	2.80987e+06	3.42704e+06	1.90155e+06	4.88277e+06	4.25601e+06	5.1212e+06	1.59672	0.0249193	0.624039	1.75217	0.809146	up
MWS0442	C18H32O16	Maltotriose	Others	Saccharides	1109-28-0	2	2.45936e+07	4.56672e+07	3.12808e+07	3.87289e+07	2.29857e+07	2.02152e+07	0.737524	0.48395	0.783365	0.806859	-0.309612	insig
Wcdp001930	C10H10O4	3ξ-(1ξ-hydroxyethyl)-7-hydroxy-1-isobenzofuranone	Others	Others	-	2	193733	358856	393272	235069	248436	279034	0.657501	0.426775	0.761397	0.806185	-0.310818	insig
Lmmn003041	C25H32O10	Isolariciresinol-9'-O-xyloside	Lignans and Coumarins	Lignans	97055-97-5	2	3.07349e+06	2.0275e+06	2.9496e+06	2.80597e+06	4.6429e+06	2.83189e+06	0.904115	0.359358	0.73679	1.27702	0.352781	insig
Rfmb318	C7H14NO2+	D-Proline betaine	Amino acids and derivatives	Amino acids and derivatives	1195-94-4	3	3.05036e+06	2.88821e+06	2.93395e+06	3.42271e+06	3.17719e+06	3.15908e+06	1.57055	0.0528166	0.692426	1.09991	0.137386	insig
pmb2804	C18H32O4	13S-Hydroperoxy-9Z,11E-octadecadienoic acid	Lipids	Free fatty acids	33964-75-9	3	45992.5	10836.9	16787.2	31489	26715	32778.8	0.783933	0.649247	0.870526	1.2359	0.305562	insig
Qmfp122218	C30H46O4	2,3-Dihydroxyurs-12,18-dien-28-oic acid (Goreishic Acid I)	Terpenoids	Triterpene	-	2	851841	231117	528092	1.63155e+06	750208	1.5945e+06	1.37005	0.0934613	0.692426	2.46811	1.30341	up
Zmdn004764	C24H30O11	Syringopicroside	Terpenoids	Monoterpenoids	29118-80-7	2	958283	1.05381e+06	896430	1.21571e+06	1.78264e+06	1.62525e+06	1.65533	0.0684943	0.692426	1.58967	0.66873	up
Ljmp121505	C15H18O3	Mansonone S	Others	Ketone compounds	-	3	126842	79414.7	430190	131563	162093	123722	0.296811	0.57533	0.828846	0.655794	-0.608686	insig
pmb2871	C13H16O9	1-O-Gentisoyl-β-D-glucoside*	Phenolic acids	Phenolic acids	23445-11-6	1	1.05891e+06	6.16601e+06	9.37795e+06	1.02596e+06	2.01335e+07	2.86518e+07	0.564598	0.306676	0.715245	3.00016	1.58504	insig
pmn001367	C13H16O9	Protocatechuic acid-4-O-glucoside*	Phenolic acids	Phenolic acids	-	1	1.05891e+06	6.16601e+06	9.37795e+06	1.02596e+06	2.01335e+07	2.86518e+07	0.564598	0.306676	0.715245	3.00016	1.58504	insig
Hagn002504	C19H16O7	5,7,5'-Trimethoxy-3',4'-methylenedioxyflavonoid	Flavonoids	Flavones	-	2	7.67341e+07	1.95023e+07	2.51271e+07	3.47391e+07	4.64632e+07	2.58671e+07	0.0665828	0.823175	0.938026	0.882222	-0.180787	insig
Zbqn002253	C9H17NO5	6-(((S)-1-carboxyethyl)amino)-4-hydroxyhexanoicacid	Amino acids and derivatives	Amino acids and derivatives	-	1	3.48783e+06	5.66924e+06	5.65431e+06	4.24444e+06	2.83908e+06	2.65091e+06	1.30931	0.136135	0.692426	0.657227	-0.605537	down
Zmhn002574	C28H32O16	Rhamnazin 3-Glucosyl-Arabinofuranoside	Flavonoids	Flavonols	-	2	168831	356160	329037	273948	171577	317275	0.287255	0.698882	0.888977	0.893179	-0.162979	insig
pmn001533	C26H30O19	2-O-Di-gallic acyl-Glucoside-Glucoside	Phenolic acids	Phenolic acids	-	3	62709.6	247442	143249	69278.3	69833.8	145080	0.703412	0.413783	0.76006	0.626801	-0.673921	insig
mws0024	C7H6O5	Gallic acid	Phenolic acids	Phenolic acids	149-91-7	1	3.1969e+07	3.43478e+07	2.55994e+07	3.54717e+07	3.04784e+07	3.34629e+07	0.727246	0.46199	0.772624	1.08156	0.113116	insig
Lmsn003628	C23H32O15	6'-O-Sinapoylsucrose*	Phenolic acids	Phenolic acids	-	2	55425.5	188492	151997	243482	41196	109858	0.187721	0.99522	0.998265	0.996519	-0.00503029	insig
Lmcp004369	C17H14O7	Quercetin-3',4'-dimethyl ether	Flavonoids	Flavonols	3306-29-4	1	7.01287e+06	9.43067e+06	8.29968e+06	8.38154e+06	7.94129e+06	8.75661e+06	0.210366	0.890781	0.961506	1.01359	0.0194721	insig
pmn001646	C45H38O18	Procyanidin C1	Tannins	Proanthocyanidins	37064-30-5	2	1.66029e+07	8.72773e+06	1.24297e+07	8.41617e+06	2.21482e+07	1.44317e+07	0.379144	0.632901	0.864254	1.19162	0.252929	insig
Lmrn002746	C6H12O3	2-Hydroxy-4-methylpentanoic acid	Organic acids	Organic acids	498-36-2	3	106487	62756.9	133724	62274.7	85425.5	76147.5	0.890352	0.330126	0.72767	0.738848	-0.436651	insig
mws2125	C3H5O6P	Phosphoenolpyruvate	Organic acids	Organic acids	138-08-9	3	762100	524973	768665	725533	892958	755587	0.910484	0.337721	0.731274	1.15485	0.207711	insig
Lmhp010514	C25H48NO7P	LysoPE 20:2(2n isomer)	Lipids	LPE	-	3	32775.8	22175.6	56004.3	37866	46081	41031.7	0.615984	0.689606	0.885118	1.12638	0.171699	insig
Hmyp002315	C15H10O7	3,5,7,4'-Tetrahydroxy-Coumaronochromone	Others	Chromone	-	1	6.1416e+07	6.68981e+07	5.30122e+07	7.85389e+07	7.44337e+07	8.72035e+07	1.62786	0.0239158	0.624039	1.32455	0.405504	insig
MWS2040	CH4O3S	Methanesulfonic acid	Organic acids	Organic acids	75-75-2	3	96324.9	96292.6	94132.5	73493	92369.2	91762.8	1.10671	0.256557	0.70551	0.898431	-0.154521	insig
Lhmp122205	C18H20O4	5-O-Methyllatifolin	Others	Others	-	3	229555	146847	205537	224492	203003	196959	0.548108	0.630554	0.864254	1.07306	0.101728	insig
pme0436	C30H26O12	Procyanidin B3	Tannins	Proanthocyanidins	23567-23-9	1	5.77667e+06	2.28827e+06	2.66858e+06	2.13858e+06	5.0242e+06	4.78779e+06	0.30602	0.792675	0.924357	1.11339	0.154955	insig
MW0107802	C11H20N2O3	1-(2-Amino-4-methylpentanoyl)pyrrolidine-2-carboxylic acid	Amino acids and derivatives	Amino acids and derivatives	-	3	7.98772e+06	1.1284e+07	9.50045e+06	9.88613e+06	8.69388e+06	9.96475e+06	0.000533501	0.946793	0.984848	0.992096	-0.0114482	insig
Lmhn003799	C24H22O12	Feruloylferuloyltartaric acid	Phenolic acids	Phenolic acids	-	3	168348	68886.3	124893	96244.7	152439	133433	0.323031	0.852993	0.950326	1.0552	0.0775177	insig
pme2836	C10H11NO2	5-Hydroxytryptophol	Alkaloids	Plumerane	154-02-9	3	2.85342e+06	1.80554e+06	2.33427e+06	2.44031e+06	2.57336e+06	2.53834e+06	0.62627	0.601855	0.850516	1.0799	0.110901	insig
HJN043	C45H36O18	Cinnamtannin B1	Tannins	Tannin	88082-60-4	3	1.58576e+07	1.09986e+07	1.30985e+07	1.03146e+07	1.65119e+07	1.80631e+07	0.464273	0.589258	0.840009	1.12351	0.168018	insig
Lmhn008558	C22H28O7	Kadangustin I	Lignans and Coumarins	Lignans	-	2	886977	1.22864e+06	1.22109e+06	1.08004e+06	791195	1.23908e+06	0.403793	0.685405	0.884511	0.932148	-0.101368	insig
pme0220	C13H20O3	Methyl jasmonate	Organic acids	Organic acids	1211-29-6	3	767977	197988	397994	374390	495159	291797	0.0872962	0.73306	0.901521	0.851452	-0.232002	insig
Cmsp004086	C16H14O6	Dihydrokaempferide	Flavonoids	Flavanonols	137225-59-3	2	6.88235e+06	7.06835e+06	6.1636e+06	8.97958e+06	8.55464e+06	9.80132e+06	1.76146	0.00767602	0.624039	1.35901	0.442556	insig
Lahp004500	C32H30O16	Quercetin-sinapyl-glucoside	Flavonoids	Flavonols	-	1	2.9685e+06	8.31527e+06	8.14598e+06	7972185	2.44256e+06	2.85423e+06	0.748724	0.457288	0.770171	0.68292	-0.550211	insig
pme3154	C6H12O4	Mevalonic acid	Organic acids	Organic acids	150-97-0	3	912233	694494	671886	814251	931717	927060	1.16662	0.224258	0.699777	1.17309	0.230319	insig
mws0628	C7H6O2	4-Hydroxybenzaldehyde	Others	Aldehyde compounds	123-08-0	3	427332	314375	353369	454525	394492	487091	1.28439	0.136564	0.692426	1.22011	0.287006	insig
pma1751	C12H15NO7	N-(beta-D-Glucosyl)nicotinate	Others	Vitamin	-	2	1.31592e+06	814018	743693	2.98031e+06	2.09867e+06	4.05688e+06	1.71582	0.0552171	0.692426	3.1792	1.66867	up
Wayn004373	C28H24O16	Tricetin 5-(4''-galloylrhamnoside)	Flavonoids	Flavones	-	2	2.1537e+06	7.82515e+06	5.84833e+06	3.14984e+06	2.05026e+06	3.57736e+06	0.926475	0.290857	0.712587	0.554581	-0.850529	insig
Lmtn002233	C15H20O8	Androsin	Phenolic acids	Phenolic acids	531-28-2	1	2.275e+06	3.3959e+06	3.40933e+06	3.48238e+06	3.15386e+06	2.63832e+06	0.180284	0.893337	0.963356	1.0214	0.0305492	insig
Wcgn012724	C16H26O4	6-Hydroxyphomodiol	Others	Others	-	1	1.17731e+07	1.01201e+07	1.19429e+07	1.04671e+07	1.07879e+07	9.5018e+06	1.10437	0.225659	0.699777	0.908995	-0.137656	insig
Cmjp001979	C21H34O8	Sonchuside G	Terpenoids	Sesquiterpenoids	-	1	827035	2.21686e+06	2.41761e+06	1.05086e+06	818744	1.51978e+06	0.865477	0.30169	0.712989	0.620597	-0.688271	insig
Wbmp010544	C37H50N2O11	10-Hydroxymethyllycaconitine	Alkaloids	Alkaloids	-	1	1.61161e+07	7.1076e+06	9.88602e+06	2.44319e+07	3.72509e+07	3.90245e+07	1.69416	0.020996	0.624039	3.04163	1.60484	up
Yaln005580	C31H38O11	23-Hydroxytoonacilide	Terpenoids	Triterpene	-	1	1.28434e+06	420900	633300	1.06285e+06	1.62296e+06	670057	0.820347	0.422087	0.76077	1.43503	0.52108	insig
pmn001690	C16H24O7	3-Hydroxy-4-isopropylbenzylalcohol-3-O-glucoside	Phenolic acids	Phenolic acids	-	2	1.46372e+06	1.10565e+06	929583	1.38401e+06	1.38871e+06	1.61591e+06	1.2218	0.191532	0.699777	1.25427	0.326848	insig
WaYn006121	C23H26O10	Salicin 7-O-Ferulate	Phenolic acids	Phenolic acids	-	2	2.4384e+06	2.94676e+06	1.92369e+06	2.03983e+06	2.32558e+06	2.31319e+06	0.528344	0.557228	0.821501	0.913768	-0.1301	insig
Zmhn001358	C13H16O8	4-O-Glucosyl-4-hydroxybenzoic acid	Phenolic acids	Phenolic acids	-	2	1.05641e+07	5.40381e+06	5.78339e+06	2.00348e+07	1.50367e+07	2.31824e+07	1.69017	0.0172074	0.624039	2.67818	1.42125	up
zjbp120812	C22H32O8	Scutebarbolide C	Terpenoids	Ditepenoids	-	3	2.85878e+07	2.44526e+07	2.9892e+07	2.90485e+07	3.05885e+07	3.05861e+07	1.0773	0.273523	0.70551	1.08791	0.121559	insig
Cmpp003619	C10H8O4	6,7-Dihydroxy-4-methylcoumarin	Lignans and Coumarins	Coumarins	529-84-0	2	1.29628e+06	474890	485669	971024	1.56037e+06	1.24625e+06	1.22603	0.202624	0.699777	1.67387	0.743184	up
Zmzn000078	C3H7O6P	Dihydroxyacetone phosphate	Others	Saccharides	57-04-5	3	344620	175142	150449	336390	435960	327059	1.34339	0.129434	0.692426	1.64039	0.714041	up
Wdjp003521	C21H22O8	2-(7-hydroxy-4-methoxyphenanthren-2-yl)oxy-6-(hydroxymethyl)oxane-3,4,5-triol	Others	Others	-	2	12850280	6259670	6922675	8271925	12606505	11704035	0.852828	0.436322	0.763796	1.2516	0.323775	insig
pmp001076	C20H20O7	Isosinensetin	Flavonoids	Flavones	17290-70-9	2	1.07032e+06	1.02467e+06	1.03638e+06	986483	1.07714e+06	932028	0.875161	0.400021	0.758539	0.956657	-0.0639266	insig
Lajp006279	C25H28O13	5,3'-dihydroxy-6,7,4',5'-tetramethoxyflavone glucoside	Flavonoids	Flavones	-	1	5.10899e+06	9.73343e+06	9.56852e+06	4.79271e+06	5.17879e+06	8.33225e+06	0.837195	0.34559	0.732672	0.749818	-0.415388	insig
Lmgp005640	C22H22O12	Isorhamnetin-3-O-Galactoside; Cacticin	Flavonoids	Flavonols	6743-92-6	1	826317	2.33208e+06	1.58468e+06	1.31909e+06	1.19133e+06	1.78422e+06	0.0750784	0.773943	0.918162	0.905454	-0.143286	insig
Lmzn001582	C18H28O9	5'-Glucosyloxyjasmanic acid	Phenolic acids	Phenolic acids	-	3	194104	291269	222867	261784	330773	169393	0.194727	0.763862	0.912049	1.07584	0.105457	insig
Lcsp002946	C21H33N5O10	Dihydrozeatin-O-glucoside riboside	Alkaloids	Alkaloids	62512-95-2	1	1.08785e+06	885916	1.11781e+06	1.34665e+06	1.30905e+06	1.55729e+06	1.62991	0.024563	0.624039	1.36274	0.446508	insig
Lmmn000774	C15H20O9	Dihydrocaffeoylglucose*	Phenolic acids	Phenolic acids	-	1	5.89023e+06	8.46474e+06	8.48482e+06	6.17993e+06	5.43469e+06	6.25589e+06	1.25721	0.187199	0.699777	0.782429	-0.353969	insig
MWS201398	C8H14N2O5	Hyp-Ser	Amino acids and derivatives	Amino acids and derivatives	-	3	148203	189153	143954	217208	170244	201712	1.25862	0.146224	0.694085	1.22408	0.291703	insig
Zbsp011826	C30H48O2	3-Hydroxylup-20(29)-en-28-al (Betulinaldehyde)	Terpenoids	Triterpene	13159-28-9	2	3.79539e+06	1.9532e+06	2.98927e+06	3.83563e+06	4.15189e+06	3.38918e+06	1.10649	0.235803	0.699777	1.302	0.38073	insig
Hmgn002038	C29H34O16	β-Oxoacteoside	Phenolic acids	Phenolic acids	-	3	4.50179e+06	4.75032e+06	3.09027e+06	6.94399e+06	4.24213e+06	6.87074e+06	1.23994	0.154807	0.699777	1.463	0.548925	insig
mws0256	C5H11NO2	L-Valine	Amino acids and derivatives	Amino acids and derivatives	72-18-4	3	2.88838e+06	8.2603e+06	9.36579e+06	5.57191e+06	3.68575e+06	4.33109e+06	0.68763	0.368526	0.743359	0.662398	-0.594229	insig
Smpn011792	C30H48O4	2,3-Dihydroxy-12-ursen-28-oic acid*	Terpenoids	Triterpene	-	1	2.86074e+07	2.35579e+07	2.63132e+07	3.11202e+07	2.85025e+07	2.90843e+07	1.32656	0.129913	0.692426	1.13033	0.17675	insig
Lmyp003371	C7H8O2	3,5-Dihydroxytoluene	Phenolic acids	Phenolic acids	504-15-4	3	192055	252685	373695	246826	180340	204017	0.895207	0.365731	0.742795	0.771207	-0.374809	insig
mws0227	C6H13NO2	L-Leucine*	Amino acids and derivatives	Amino acids and derivatives	61-90-5	1	723070	1.87229e+06	3.10321e+06	2.06701e+06	1.06585e+06	1.66968e+06	0.0889005	0.718587	0.895677	0.842763	-0.246802	insig
mws0366	C18H30O2	γ-Linolenic Acid*	Lipids	Free fatty acids	506-26-3	3	1.21286e+07	1.69336e+07	1.15823e+07	1.5038e+07	1.13645e+07	1.44276e+07	0.0705375	0.977517	0.992769	1.00457	0.00657217	insig
Zmjn003358	C23H20O10	Epicatechin-3-(3''-O-methyl)gallate	Flavonoids	Flavanols	-	2	323566	407938	392659	517241	472480	669173	1.57629	0.0787752	0.692426	1.47567	0.56137	insig
Wasn000410	C6H15O8P	sn-glycero-3-phospho-(1'-sn-glycerol)	Others	Others	-	3	670431	2.00151e+06	2.66345e+06	775344	881848	674593	1.17176	0.228766	0.699777	0.437042	-1.19416	down
Zjyp102905	C15H22O2	7-epi-teucrenone	Terpenoids	Sesquiterpenoids	-	2	2.23876e+06	704578	768944	1.74015e+06	2.06131e+06	1.9711e+06	1.15934	0.302746	0.712989	1.55499	0.636904	up
HJAP148	C26H28O15	Kaempferol-3-O-sambubioside	Flavonoids	Flavonols	27661-51-4	3	477700	1.16965e+06	1.29309e+06	818918	1.23952e+06	923977	0.245031	0.963798	0.98765	1.01428	0.0204503	insig
Lmfn004769	C27H22O15	Quercetin-3-O-(4''-O-galloyl)arabinoside	Flavonoids	Flavonols	-	1	2.38783e+07	6.08307e+07	3.09372e+07	4.72958e+07	1.98844e+07	5.55663e+07	0.111788	0.887044	0.961098	1.0614	0.0859653	insig
Wbmn009545	C34H50O7	2,3-Diacetoxy-18-hydroxyoleana-5,12-dien-28-oic acid	Terpenoids	Triterpene	-	2	2.82921e+07	1.28003e+07	2.14895e+07	1.93721e+07	2.61453e+07	2.18142e+07	0.434743	0.769632	0.916637	1.0759	0.10554	insig
mws1375	C12H21N3O6	Nicotianamine	Alkaloids	Alkaloids	34441-14-0	3	3.63617e+06	3.0204e+06	2.33431e+06	2.00166e+06	3.05086e+06	2.33213e+06	0.903023	0.335524	0.731274	0.821349	-0.283933	insig
Hmmn003964	C16H24O9	7-Deoxyloganic acid	Terpenoids	Monoterpenoids	22487-36-1	1	2.04443e+06	1.33594e+06	1.88759e+06	2.51278e+06	2.12504e+06	1.88604e+06	1.08975	0.2136	0.699777	1.2384	0.308479	insig
Lmhn005475	C29H22O14	7,4'-Di-O-galloyltricetiflavan	Flavonoids	Flavanols	-	2	795135	1.2911e+06	626233	574700	950865	705919	0.584967	0.530755	0.811862	0.822675	-0.281605	insig
MW0132545	C15H10O5	3,7,4'-Trihydroxyflavone	Flavonoids	Flavones	2034-65-3	3	129315	91360.6	129622	116586	113816	111082	0.102987	0.839239	0.942571	0.974838	-0.0367655	insig
pme0057	C4H9NO2S	L-Homocysteine	Amino acids and derivatives	Amino acids and derivatives	6027-13-0	3	236971	100732	173773	277090	213167	252113	1.18513	0.180034	0.699777	1.45143	0.537471	insig
pme2598	C8H8O4	3,4-Dihydroxybenzeneacetic acid*	Phenolic acids	Phenolic acids	102-32-9	3	1.45213e+06	2.25873e+06	2.08665e+06	3.3768e+06	2.15032e+06	2.87317e+06	1.3119	0.124068	0.692426	1.44895	0.535007	insig
MWSmce675	C12H16O7	Arbutin	Phenolic acids	Phenolic acids	497-76-7	1	9.02136e+06	3.49726e+06	4.39831e+06	6.67125e+06	9.64133e+06	1.01521e+07	1.19872	0.203984	0.699777	1.56439	0.645598	up
Wagp007572	C19H18O7	Quercetin 3,5,7,3'-tetramethyl ether	Flavonoids	Flavones	-	2	2.45853e+07	4.21702e+07	3.65654e+07	2.08333e+07	2.71484e+07	3.44902e+07	0.838048	0.35027	0.73679	0.79821	-0.325159	insig
MWSslk055	C18H16O7	Nevadensin*	Flavonoids	Flavones	10176-66-6	1	2.6518e+06	2.41968e+06	3.2399e+06	2.8979e+06	2.88256e+06	4.06844e+06	0.950662	0.341019	0.731508	1.18499	0.244873	insig
Jmwp003339	C14H20O6	2-Phenylethy-1-O-β-D-glucoside	Phenolic acids	Phenolic acids	18997-54-1	3	66699.9	256228	286027	326349	342220	510964	1.21393	0.105268	0.692426	1.93698	0.953809	up
Lskp211380	C18H12O9	3,4-Methylenedioxy-3',4'-dimethoxy-5'-hydroxyellagic Acid	Others	Others	-	2	3.79492e+06	3.12704e+06	3.85665e+06	4.80519e+06	4.23462e+06	6.0117e+06	1.51266	0.0962026	0.692426	1.39642	0.481738	insig
Lmjp007279	C19H18O7	Penduletin 4'-Methyl Ether (5-Hydroxy-3,6,7,4'-Tetramethoxyflavone)	Flavonoids	Flavones	14787-34-9	2	711512	668799	698126	1.19034e+06	723702	1.42001e+06	1.37747	0.177302	0.699777	1.60411	0.681777	up
pme0282	C8H6O4	Phthalic acid	Phenolic acids	Phenolic acids	88-99-3	3	55627.1	102125	103210	73031.7	90788	126535	0.438109	0.68198	0.884256	1.11263	0.153975	insig
Ybsp009454	C37H38N2O6	Cepharanthine	Alkaloids	Alkaloids	481-49-2	1	6.12572e+08	5.11755e+08	558393871	5.90044e+08	5.77501e+08	5.42932e+08	0.287106	0.794216	0.925047	1.01649	0.0236026	insig
pme2268	C7H7NO2	Trigonelline	Alkaloids	Pyridine alkaloids	535-83-1	3	165952	256150	291786	155462	135345	128620	1.53647	0.114027	0.692426	0.587526	-0.767275	down
mws0988	C16H12O7	Rhamnetin; 3,5,3',4'-Tetrahydroxy-7-Methoxyflavone	Flavonoids	Flavonols	90-19-7	3	116391	118839	136095	107104	124782	136309	0.0971327	0.926178	0.975246	0.991573	-0.0122088	insig
Yhjp010205	C30H46O4	Virgatic acid	Terpenoids	Triterpene	14356-51-5	1	2.02212e+07	1.01987e+07	1.93586e+07	3.11788e+07	18570784	2.96826e+07	1.24215	0.1283	0.692426	1.59571	0.674201	up
Hmmp007513	C19H18O8	5,7-Dihydroxy-6,3',4',5'-tetramethoxyflavone (Arteanoflavone)*	Flavonoids	Flavones	68710-17-8	1	1.1176e+07	1.07352e+07	1.30215e+07	1.20217e+07	9.56542e+06	1.27203e+07	0.19081	0.869743	0.956043	0.982102	-0.0260552	insig
Wasn003942	C16H28O9	Glucosyl 6,9-dihydroxydec-4-enoic acid	Others	Others	-	2	1.14558e+06	1.55591e+06	1.74195e+06	497540	1.44404e+06	1.57526e+06	0.722221	0.478369	0.780803	0.791468	-0.337397	insig
mws0263	C5H7NO3	5-Oxo-L-Proline	Amino acids and derivatives	Amino acids and derivatives	98-79-3	3	384138	1.46737e+06	1.92375e+06	201857	239674	124503	1.60032	0.143119	0.692426	0.149932	-2.73762	down
Wasn003197	C13H24O9	3-(Beta-D-Glucopyranosyloxy)-5-Hydroxyhexanoic Acid Methyl Ester	Organic acids	Organic acids	-	1	617328	1.06935e+06	855432	655421	453010	574260	1.35623	0.146449	0.694085	0.661926	-0.595259	down
Lmxn001099	C15H22O10	Monomelittoside	Terpenoids	Monoterpenoids	20633-72-1	2	1.78375e+06	7.97195e+06	5.34903e+06	3.30529e+06	1.68144e+06	2.58718e+06	0.930229	0.294567	0.712587	0.501426	-0.99589	insig
Lmcn004052	C33H40O13	Buddlenol D	Phenolic acids	Phenolic acids	97465-75-3	2	237304	101782	149936	119317	384789	184053	0.606774	0.512044	0.798125	1.40722	0.492843	insig
Smjp002687	C21H28O10	cichorioside B	Terpenoids	Sesquiterpenoids	117037-78-2	2	3.3982e+06	2.66209e+06	2.09981e+06	3.03283e+06	4102475	3.13425e+06	1.08813	0.23877	0.699777	1.25851	0.331713	insig
Lmdp003808	C16H12O7	Azaleatin (5-O-Methylquercetin)	Flavonoids	Flavonols	529-51-1	2	713850	884552	896564	1.04677e+06	830204	1.82366e+06	1.09104	0.313146	0.717844	1.48324	0.568752	insig
Lmsp004670	C27H30O15	Kaempferol-3-O-glucoside-7-O-rhamnoside	Flavonoids	Flavonols	2392-95-2	1	1.52554e+06	1.32404e+06	198475	2.00025e+06	1.42068e+06	1.64611e+06	0.979845	0.239978	0.699777	1.66238	0.733252	insig
MWS1875	C10H8O	2-Naphthol*	Phenolic acids	Phenolic acids	135-19-3	3	39389.7	28920.7	35599.7	22642.8	37219.6	34901.1	0.517166	0.610238	0.853271	0.911976	-0.132932	insig
HJAP006	C23H24O13	Syringetin-7-O-glucoside*	Flavonoids	Flavonols	-	2	3.02098e+06	4.92836e+06	5.49225e+06	2.90636e+06	2.65356e+06	4.70604e+06	0.866853	0.345603	0.732672	0.763746	-0.388835	insig
HJAP020	C27H32O16	Eriodictyol-5,3'-Di-O-glucoside	Flavonoids	Flavanones	-	3	336906	504921	447808	474116	473240	509967	0.915433	0.375181	0.743812	1.13003	0.176358	insig
pmb0758	C24H26O11	Anisic acid-O-feruloyl glucoside	Phenolic acids	Phenolic acids	-	3	1.18193e+06	1.10766e+06	2.67557e+06	3.61377e+06	2.8463e+06	6.96103e+06	1.49447	0.14285	0.692426	2.70305	1.43459	up
Xmmn006031	C21H36O10	Borneol 7-O-[β-D-apiofuranosyl-(1→6)]-β-D-glucopyranoside	Terpenoids	Monoterpenoids	88700-35-0	2	1.38629e+07	2.48245e+07	21225033	1.63673e+07	1.69725e+07	1.93841e+07	0.499302	0.54002	0.813185	0.880017	-0.184396	insig
Hmpp003270	C21H20O11	Luteolin-4'-O-glucoside	Flavonoids	Flavones	6920-38-3	2	15732920	7278100	1.33341e+07	6.49743e+06	19030415	1.11766e+07	0.0684663	0.979917	0.994544	1.00989	0.0141944	insig
Cmrp002432	C16H24O10	Adoxosidic acid	Terpenoids	Monoterpenoids	84375-46-2	1	884417	1.055e+06	746442	1.29109e+06	1.44827e+06	980020	1.35453	0.115044	0.692426	1.3848	0.469677	insig
Lmmp002795	C22H22O11	Pratensein-7-O-glucoside	Flavonoids	Isoflavones	36191-03-4	3	4.78586e+06	6.68046e+06	3.93992e+06	4.34345e+06	4.68338e+06	4.09852e+06	0.751651	0.448543	0.767851	0.851951	-0.231158	insig
Lmdp003994	C23H24O10	6,4'-Dimethoxyisoflavone-7-O-glucoside (Wistin)	Flavonoids	Isoflavones	19046-26-5	3	1.38405e+07	4.1546e+07	2.62313e+07	2.2541e+07	1.50104e+07	1.71226e+07	0.802247	0.380045	0.745002	0.669879	-0.578027	insig
Wbmp003302	C10H12O2	Frambinone	Others	Ketone compounds	-	3	6.64102e+06	4.66935e+06	4.57593e+06	4.28949e+06	5.85173e+06	5.50703e+06	0.0436317	0.928358	0.976549	0.985015	-0.0217822	insig
MWSHC20176	C30H48O3	3-Hydroxylup-20(29)-en-28-oic acid (Betulinic acid)*	Terpenoids	Triterpene	472-15-1	1	6.07392e+06	5.12952e+06	6.14981e+06	5.81131e+06	5.94756e+06	5.8758e+06	0.309239	0.802576	0.928844	1.01622	0.0232091	insig
pme3193	C4H7NO3	N-Acetyl-L-glycine	Amino acids and derivatives	Amino acids and derivatives	543-24-8	3	71512	219923	31932.3	88168.8	93384.1	84369.9	0.176522	0.769839	0.916637	0.822355	-0.282167	insig
pmn001417	C24H20O9	Cinchonain Ic*	Flavonoids	Flavanols	85081-22-7	1	8.36943e+06	4.77404e+06	4.24456e+06	4.95254e+06	7.89145e+06	8.03822e+06	0.694713	0.51902	0.802044	1.20095	0.264181	insig
Lmzn001894	C21H18O12	Kaempferol-3-O-glucuronide*	Flavonoids	Flavonols	22688-78-4	3	2.84847e+06	4.74379e+06	4.49521e+06	3.902e+06	2.70202e+06	2.24983e+06	1.07462	0.237681	0.699777	0.732482	-0.449135	insig
pmb0998	C10H14N5O8P	Guanosine 5'-monophosphate	Nucleotides and derivatives	Nucleotides and derivatives	85-32-5	3	134906	167809	208234	223617	379940	231909	1.40887	0.155038	0.699777	1.63513	0.709402	up
MWS4285	C3H6O3	L-Lactic Acid	Organic acids	Organic acids	79-33-4	3	90545.1	50733.5	69405	82905.1	93539.9	75745.8	0.930268	0.358447	0.73679	1.19701	0.259437	insig
Zmhn000892	C13H18O8	4-O-Glucosyl-3,4-dihydroxybenzyl alcohol	Phenolic acids	Phenolic acids	-	2	3.03502e+06	492058	1.66123e+06	2.18247e+06	3.10105e+06	3.3203e+06	1.04812	0.260333	0.70551	1.65831	0.729713	up
Lhfp112915	C10H8O3	Dihydrojuglone(iso-02)	Quinones	Quinones	-	3	8.95139e+06	7.16285e+06	7.28246e+06	1.00769e+07	8.73431e+06	9.04749e+06	1.36192	0.110635	0.692426	1.19071	0.251825	insig
MWS1983	C12H24O11	Maltitol	Others	Saccharides	585-88-6	3	614616	1.45662e+06	2.27127e+06	794651	658506	856688	1.01336	0.291533	0.712587	0.531916	-0.910729	down
MWSmce165	C6H14O5	L-Fucitol	Others	Saccharides	13074-06-1	2	1.65003e+06	1.73083e+06	1.51225e+06	2.23753e+06	1.7727e+06	1.91132e+06	1.42542	0.114788	0.692426	1.21018	0.275222	insig
Wafn005121	C19H34O10	1-Octen-3-Ol-3-O-Beta-D-Xylopyranosyl(1→6)-Beta-D-Glucopyranoside	Others	Others	150995-11-2	1	1.06694e+07	8.40527e+06	7.35925e+06	8.40959e+06	1.28555e+07	1.15048e+07	1.01384	0.272355	0.70551	1.23969	0.309979	insig
ML10181668	C6H11NO2	Cycloleucine	Amino acids and derivatives	Amino acids and derivatives	52-52-8	3	1.51624e+07	3.77991e+07	4.03633e+07	8.68634e+06	1.01894e+07	7.26539e+06	1.64478	0.106015	0.692426	0.280109	-1.83594	down
HJAP144	C52H42O22	Galloylprocyanidin C2	Tannins	Proanthocyanidins	-	2	969096	1.84587e+06	2700370	948425	1.46733e+06	1.04364e+06	0.976102	0.302427	0.712989	0.627232	-0.672929	insig
pme0519	C12H22O11	D-Sucrose*	Others	Saccharides	57-50-1	1	1.51288e+07	3.65594e+07	6.05884e+07	1.75287e+07	1.66261e+07	1.84944e+07	1.12328	0.269162	0.70551	0.468924	-1.09258	down
Hmln003529	C18H26O10	Benzyl β-primeveroside	Phenolic acids	Phenolic acids	130622-31-0	3	2.81759e+06	3.24363e+06	3.07306e+06	4.52923e+06	2.3036e+06	3.38677e+06	0.34171	0.63251	0.864254	1.11882	0.161975	insig
pme1383	C8H11NO3	Pyridoxine	Others	Vitamin	65-23-6	2	2.18124e+06	5.82665e+06	1.80762e+06	2.75474e+06	2.6038e+06	3.89618e+06	0.162477	0.900295	0.966434	0.942868	-0.0848723	insig
MWSmce490	C8H8O4	2',4',6'-Trihydroxyacetophenone	Phenolic acids	Phenolic acids	480-66-0	3	193531	155987	98904.8	87849.9	144727	115097	0.816586	0.365864	0.742795	0.775326	-0.367125	insig
Lmln001951	C26H28O16	Quercetin-3-O-(6''-O-arabinosyl)glucoside	Flavonoids	Flavonols	-	3	648954	1.38504e+07	1.28271e+07	3.52422e+06	3.03857e+06	3.70803e+06	0.322917	0.311892	0.716955	0.375856	-1.41175	insig
Wdmp005910	C31H36N2O8	Raunescine	Alkaloids	Plumerane	-	2	1.95103e+06	1.67849e+06	2.21142e+06	2.02951e+06	2.33336e+06	3.25974e+06	1.17379	0.24555	0.703254	1.30503	0.384085	insig
Zmyn000083	C6H14O12P2	D-Glucose 1,6-bisphosphate	Others	Saccharides	10139-18-1	3	103282	33287	73695.4	114233	171110	99169.6	1.26347	0.12402	0.692426	1.82871	0.870827	up
Zmjp006741	C25H28O13	Chrysosplenoside E*	Flavonoids	Flavones	-	1	5.51555e+06	9.35868e+06	8.90405e+06	4.74986e+06	5.36645e+06	8.64653e+06	0.815069	0.384197	0.747159	0.789075	-0.341766	insig
MWSmce585	C4H9NO2	Methyl 3-aminopropanoate	Amino acids and derivatives	Amino acids and derivatives	4138-35-6	3	1.45769e+06	4.39628e+06	1.09126e+06	1.06552e+06	1.20992e+06	1.43454e+06	0.854853	0.411	0.76006	0.534176	-0.904613	insig
pmn001375	C26H32O12	1-Hydroxypinoresinol-1-O-Glucoside	Lignans and Coumarins	Lignans	81495-71-8	2	203864	207088	148649	141535	128658	122966	1.56676	0.0897745	0.692426	0.702569	-0.509288	insig
Cmqn004417	C21H34O11	7(R)-n-butylmorroniside	Terpenoids	Monoterpenoids	952484-99-0	2	93051.6	187218	165916	126329	96620.1	120579	0.823143	0.353902	0.73679	0.769921	-0.377217	insig
pmb1207	C19H14O6	O-Feruloyl 3-hydroxycoumarin	Lignans and Coumarins	Coumarins	-	2	303180	195861	354918	342495	342824	75025	0.508327	0.776903	0.918259	0.890374	-0.167516	insig
mws0262	C4H6O6	L-Tartaric acid	Organic acids	Organic acids	87-69-4	3	275268	149620	221570	343616	276929	318317	1.36329	0.0976497	0.692426	1.45232	0.538357	insig
MWS20172	C6H6O3	5-Hydroxymethylfurfural*	Others	Aldehyde compounds	67-47-0	1	589189	676975	454759	1.59836e+06	478512	693746	0.792714	0.415755	0.76006	1.60996	0.687025	insig
Wcgp010223	C18H28O2	3-(Cyclohexen-1-yl)-2-hydroxy-4a,5-dimethyl-2,3,4,5,6,7,8,8a-octahydronaphthalen-1-one	Others	Others	-	3	552175	358527	526536	529445	513944	638159	0.923417	0.332415	0.728664	1.16999	0.226492	insig
pmb0782	C5H11N	Piperidine	Alkaloids	Piperidine alkaloids	110-89-4	3	1.19568e+06	3.50069e+06	5.42517e+06	3.70907e+06	1.63587e+06	2.89303e+06	0.158484	0.677244	0.882665	0.813904	-0.297069	insig
ML10179289	C8H10O	2-Phenylethanol	Phenolic acids	Phenolic acids	60-12-8	1	7.26819e+06	2.10637e+06	2.69258e+06	6.4072e+06	8.15261e+06	7.43276e+06	1.31022	0.171613	0.699777	1.82252	0.865932	up
Zmjp000624	C8H9NO3	Pyridoxal	Others	Vitamin	66-72-8	3	631482	539841	321936	784407	691098	917145	1.41737	0.0627699	0.692426	1.6023	0.680145	up
pmf0248	C27H46O2	Delta-Tocopherol	Others	Vitamin	119-13-1	3	358565	341653	404495	413551	451961	422105	1.51981	0.0621978	0.692426	1.16557	0.221032	insig
Lmdp006479	C17H14O7	5,6,4'-Trihydroxy-7,3'-dimethoxyflavone	Flavonoids	Flavones	-	1	1.33048e+06	1.81475e+06	2.44553e+06	1.98904e+06	1250214	1.74146e+06	0.425504	0.632477	0.864254	0.890883	-0.166692	insig
Zmgn004894	C8H8O3	Methyl 4-hydroxybenzoate	Phenolic acids	Phenolic acids	99-76-3	3	73149	67180.2	56983.1	38757.9	62144.5	40591	1.35954	0.116875	0.692426	0.717104	-0.479746	insig
pmn001629	C20H20O14	Digalloylglucose*	Phenolic acids	Phenolic acids	-	1	2.26347e+06	6.74491e+06	1.10671e+06	2.40611e+06	2.13895e+06	2.00624e+06	0.294615	0.561283	0.821837	0.647676	-0.626656	insig
mws1401	C7H14N2O3	L-Theanine	Amino acids and derivatives	Amino acids and derivatives	3081-61-6	3	1.70849e+06	2.09823e+06	1.91923e+06	1.24076e+06	1.59842e+06	1.27553e+06	1.61078	0.0284849	0.624039	0.718606	-0.476726	insig
Wbtp004961	C15H10O7	1,2,4,5-tetrahydroxy-7-(hydroxymethyl)anthracene-9,10-dione*	Flavonoids	Other Flavonoids	-	1	6.10321e+06	6.74682e+06	4.5496e+06	6.51892e+06	7.33756e+06	8.09736e+06	1.26658	0.137418	0.692426	1.26174	0.335417	insig
Zmyn000453	C6H8O7	Isocitric Acid	Organic acids	Organic acids	320-77-4	1	5.03421e+06	4.8889e+06	5.24456e+06	5.06001e+06	4.54533e+06	4.66387e+06	1.19181	0.194635	0.699777	0.940765	-0.0880943	insig
Smnp001524	C16H18O9	8-C-glucosyl-noreugenin	Others	Chromone	-	2	312439	787175	753660	268466	921310	397232	0.40214	0.743121	0.905915	0.856326	-0.223767	insig
Zmpn000095	C6H15O9P	Sorbitol-6-phosphate	Others	Saccharides	20479-58-7	3	317766	142654	257727	318020	287098	312083	0.984188	0.324852	0.722968	1.27718	0.352959	insig
Wasn001007	C12H18O11	Isoascorbic acid 2-O-glucoside	Others	Vitamin	-	2	3.48821e+06	5.71997e+06	4.2013e+06	3.53337e+06	5.02604e+06	3.96355e+06	0.29857	0.731029	0.899857	0.933889	-0.0986775	insig
Lmdn001560	C15H22O9	6-DeoxyCatalpol	Terpenoids	Monoterpenoids	99499-99-7	1	809631	698425	772432	727942	780040	758299	0.0862614	0.904178	0.967385	0.99377	-0.00901643	insig
HX1360	C10H8O3	7-methoxycoumarin	Lignans and Coumarins	Coumarins	-	1	1.14869e+06	1.10552e+06	1.77752e+06	9.9108e+06	5.64296e+06	8.96208e+06	1.82091	0.0311331	0.624039	6.08074	2.60425	up
MWSmce607	C4H9NO3	DL-Threonine	Amino acids and derivatives	Amino acids and derivatives	80-68-2	3	602999	802144	700634	601758	552160	450710	1.42646	0.0872531	0.692426	0.762012	-0.392114	insig
pme1474	C11H15N5O3S	5'-Deoxy-5'-(methylthio)adenosine	Nucleotides and derivatives	Nucleotides and derivatives	2457-80-9	1	2.31965e+07	1.73266e+07	2.76647e+07	4.69122e+07	4.35109e+07	4.18459e+07	1.73664	0.00830141	0.624039	1.93977	0.955887	up
Lcsp004886	C16H23N5O5S	2-Methylthio-cis-zeatin riboside	Alkaloids	Alkaloids	52049-48-6	1	4875410	7132675	4975450	5682880	4641105	5948405	0.210452	0.795087	0.925161	0.958127	-0.0617106	insig
Lajp005820	C27H32O14	Gardenin A glucoside	Flavonoids	Flavones	-	1	8.14536e+06	1.215e+07	1.04003e+07	6.75079e+06	7.61076e+06	1.01736e+07	1.03288	0.256599	0.70551	0.799303	-0.323186	insig
Lmmn003663	C14H18O9	5-Glucosyloxy-2-Hydroxybenzoic acid methyl ester	Phenolic acids	Phenolic acids	-	1	1.81445e+06	2.60843e+06	2.38532e+06	1.2835e+06	2.04721e+06	1.54582e+06	1.30745	0.119429	0.692426	0.716275	-0.481415	insig
zjbp110810	C18H16O6	6,8-dihydroxy-2-[2-(3'-hydroxy-4'-methoxyphenyl)ethyl]chromone	Others	Chromone	-	2	206698	163544	202069	335762	219756	398725	1.47871	0.128012	0.692426	1.66735	0.73756	up
Lmsp002548	C16H18O9	Isoscopoletin-β-D-glucoside	Lignans and Coumarins	Coumarins	20186-29-2	1	4.48554e+06	6.0511e+06	5.71987e+06	7.51766e+06	8.29294e+06	4.84601e+06	0.94024	0.296934	0.712587	1.27067	0.345586	insig
pmb3062	C17H22O10	1-O-Eudesmoylquinic acid	Phenolic acids	Phenolic acids	-	3	74597.9	101373	77027.2	136649	30778.3	116215	0.11872	0.786289	0.92089	1.12113	0.164949	insig
mws1499	C5H10O5	D-Arabinose*	Others	Saccharides	10323-20-3	3	305330	325594	293401	129991	169340	262538	1.4775	0.0842493	0.692426	0.607869	-0.718167	down
pme0430	C30H24O12	Procyanidin A1*	Tannins	Proanthocyanidins	103883-03-0	3	427421	148923	252997	157275	330127	372963	0.156377	0.926212	0.975246	1.03741	0.0529845	insig
Wmyn000214	C20H20O13	gentisic acid 5-O-β-D-(6'-O-galloyl)-gluco-pyranoside	Phenolic acids	Phenolic acids	-	2	1.43299e+07	1.56348e+07	1.09989e+07	1.49246e+07	9.23167e+06	1.57022e+07	0.20595	0.889272	0.961506	0.97302	-0.0394589	insig
Lmmn009550	C30H46O3	3-Oxo-9,19-cyclolanost-24-en-26-oic acid (Mangiferonic acid)	Terpenoids	Triterpene	13878-90-5	3	133031	129360	136478	191164	135628	223064	1.34363	0.186893	0.699777	1.37854	0.463138	insig
Lmzn006795	C30H46O3	3-Oxours-12-en-28-oic acid (Ursonic acid)	Terpenoids	Triterpene	6246-46-4	3	133031	129360	136478	191164	135628	223064	1.34363	0.186893	0.699777	1.37854	0.463138	insig
HJN045	C45H36O17	Epicatechin-(2β→O→7,4β→8)-epiafzelechin-(4α→8)-epicatechin	Flavonoids	Flavanols	-	3	571393	277792	391175	284782	470525	600202	0.281862	0.774604	0.918162	1.09284	0.128076	insig
MWSprf147	C14H18O8	Glucovanillin	Phenolic acids	Phenolic acids	494-08-6	2	845419	1.26078e+07	5.41067e+06	2.16168e+06	734626	1.01645e+06	1.07551	0.28188	0.70551	0.20742	-2.26938	down
Lmbn007891	C18H34O4	Hydroxy ricinoleic acid	Lipids	Free fatty acids	-	3	78649.6	39698.6	35304.4	55775.2	31853	41388.1	0.426322	0.631963	0.864254	0.839662	-0.252119	insig
pmp000169	C19H18O7	Andrographidine D aglycone	Flavonoids	Flavanones	-	1	1.20348e+07	9.38015e+06	1.06574e+07	1.37195e+07	1.12171e+07	1.61194e+07	1.29855	0.157342	0.699777	1.28011	0.356263	insig
Zbfn007626	C25H48NO7P	1-Linoleoyl-2-Lysophosphatidic Acid Monobutylamine Ester	Lipids	Glycerol ester	-	1	2.78291e+06	2.78076e+06	2.69805e+06	2.20945e+06	2.21823e+06	2.43392e+06	1.76542	0.0145839	0.624039	0.830529	-0.267898	insig
Cmmp006152	C29H44O5	Norarjunolic acid	Terpenoids	Triterpene	60393-90-0	2	1.10888e+06	872389	1.85442e+06	1.08146e+06	1.38933e+06	2.06426e+06	0.579507	0.60386	0.851222	1.18233	0.241631	insig
mws0267	C3H6O4	DL-Glyceric Acid	Organic acids	Organic acids	473-81-4	3	205155	304487	149470	392210	556573	301990	1.43907	0.100714	0.692426	1.89767	0.924225	up
Cmjn004337	C18H26O10	Benzyl-(2''-O-xylosyl)glucoside	Phenolic acids	Phenolic acids	-	3	2.66384e+06	3.26368e+06	2.71399e+06	4.03553e+06	2.39396e+06	3.00131e+06	0.36985	0.650005	0.870998	1.09134	0.126097	insig
Zbdn001947	C13H18O8	Isotachioside*	Phenolic acids	Phenolic acids	31427-08-4	1	8.55175e+06	4.31554e+06	6.36082e+06	1.38858e+07	9.66779e+06	1.55521e+07	1.56207	0.0420376	0.680002	2.03378	1.02416	up
Zmmp002946	C14H18N2O5	(3-(carboxyamino)-2-methylpropanoyl)phenylalanine	Amino acids and derivatives	Amino acids and derivatives	-	1	1.62467e+06	8.38439e+06	6.95953e+06	1.82941e+06	2.02817e+07	1.64026e+06	0.140087	0.756329	0.908943	1.39972	0.485142	insig
MWSHY0142	C28H24O16	Quercetin-3-O-(2''-O-galloyl)galactoside	Flavonoids	Flavonols	53209-27-1	2	233757	679648	568036	379113	241094	125060	1.137	0.203574	0.699777	0.503069	-0.991172	down
MWSmce564	C15H22O	Germacrone	Terpenoids	Sesquiterpenoids	6902-91-6	3	1.04674e+06	531833	565607	878246	1.01232e+06	456516	0.227192	0.788661	0.921678	1.09463	0.130441	insig
Wdwp007231	C30H48O3	7-oxodihydrokarounidiol	Terpenoids	Triterpene	143183-47-5	3	253206	122308	212212	190604	375704	324712	1.08942	0.216002	0.699777	1.51605	0.600313	up
Zjyp110109	C11H16O2	oxyphyllone F	Terpenoids	Sesquiterpenoids	-	1	2.60225e+06	854468	1.09033e+06	985719	1.73552e+06	1.00453e+06	0.276937	0.681749	0.884256	0.819384	-0.287389	insig
pmb0803	C24H29NO11	Pyridoxine-5'-O-(6''-feruloyl)glucoside	Others	Vitamin	-	3	43673.1	15302.9	28502	38345	22614	21560.9	0.0280592	0.87582	0.956972	0.943322	-0.0841782	insig
mws0120	C8H20NO6P	Choline Alfoscerate	Lipids	PC	28319-77-9	3	596456	695315	2.26182e+06	600769	697810	443896	0.97924	0.379399	0.745002	0.490342	-1.02814	insig
pmb2643	C14H26O2	Myristoleic acid	Lipids	Free fatty acids	544-64-9	3	84664.7	174751	21573	41919.3	51786.1	57513.6	0.460531	0.433302	0.763796	0.538167	-0.893875	insig
pmb0865	C26H48NO7P	LysoPC 18:3(2n isomer)	Lipids	LPC	-	1	6.12523e+06	1.1609e+07	1.49224e+07	1.02251e+07	6.54608e+06	1.14668e+07	0.312728	0.651038	0.871296	0.864696	-0.209736	insig
Wcdp006912	C16H35NO2	Lauryldiethanolamine	Others	Others	1541-67-9	2	1.27428e+07	1.64468e+07	1.79637e+07	1.31035e+07	2.62255e+07	2.43638e+07	0.921823	0.310895	0.71634	1.35076	0.43377	insig
Saln005362	C25H28O12	3'-O-Caffeoyl sweroside	Terpenoids	Monoterpenoids	-	2	944661	821073	1.92104e+06	951536	1.38587e+06	1.2068e+06	0.0830966	0.90736	0.967385	0.961329	-0.0568977	insig
MWStz103	C15H22N6O5S	S-(5'-Adenosyl)-L-methionine	Amino acids and derivatives	Amino acids and derivatives	29908-03-0	3	4.89497e+06	6.54138e+06	6.40631e+06	7.28225e+06	7.7119e+06	8.2179e+06	1.51952	0.0572643	0.692426	1.30093	0.379543	insig
MWS3046	C9H10O4	3-(3-Hydroxyphenyl)-3-hydroxypropanoic acid	Phenolic acids	Phenolic acids	3247-75-4	3	325958	317506	339284	270953	304661	292263	1.58222	0.0387654	0.671517	0.883111	-0.179333	insig
Zblp001009	C12H17NO6	3-pyridine-methanol-O-β-D-glucopyranosyl	Alkaloids	Pyridine alkaloids	-	1	1.28742e+07	1.08757e+07	8.57279e+06	1.60381e+07	1.76876e+07	1.91198e+07	1.67661	0.01378	0.624039	1.63494	0.709237	up
Lmln001856	C21H20O13	5,7-Dihydroxy-4-oxo-2-(3,4,5-trihydroxyphenyl)-4H-chromen-3-yl-alloside	Others	Others	-	3	5.53278e+06	5.17457e+06	3.89477e+06	9.6368e+06	7.00572e+06	8.82319e+06	1.66781	0.0233912	0.624039	1.74397	0.802378	up
Smdp009834	C18H18O5	Methylfarrerol	Flavonoids	Flavanones	-	1	592125	546696	680054	527603	660215	658276	0.149371	0.884941	0.960678	1.01497	0.0214304	insig
Ladp002935	C10H7NO3	3-quinolinecarboxylic acid	Alkaloids	Quinoline alkaloids	-	2	1.49311e+06	930199	734796	1.47721e+06	1.57923e+06	1.6638e+06	1.36373	0.142706	0.692426	1.49464	0.579802	insig
Hmyn007081	C22H43O9P	LysoPG 16:1	Lipids	Glycerol ester	-	3	6775.41	69387.8	31551.1	38634	32203.8	46076.7	0.585645	0.883255	0.960138	1.08541	0.118245	insig
mad2085	C22H18O11	Caffeoyl-p-coumaroyltartaric acid	Phenolic acids	Phenolic acids	-	3	92804.7	102440	135666	131931	135531	128646	1.21249	0.234249	0.699777	1.19703	0.259456	insig
Hmqp001042	C10H20O6	Butyl beta-D-glucoside	Others	Saccharides	5391-18-4	2	420978	406843	547726	462760	453761	404235	0.304608	0.733867	0.9018	0.960168	-0.058641	insig
Lmtp005305	C22H22O12	Mearnsetin-3-O-rhamnoside (Mearnsitrin)	Flavonoids	Flavones	30484-88-9	1	1.17563e+06	1.64445e+06	1.11588e+06	1.69969e+06	1.56991e+06	1.68844e+06	1.31959	0.172327	0.699777	1.25968	0.333055	insig
Lmfn000604	C13H16O10	6-O-Galloyl-β-D-glucose*	Phenolic acids	Phenolic acids	13186-19-1	1	3.24966e+06	1.24871e+07	1.09591e+07	2.14235e+06	2.75526e+06	1.98801e+06	1.52038	0.14625	0.694085	0.257928	-1.95496	down
mws1212	C11H12O4	Ferulic acid methyl ester	Phenolic acids	Phenolic acids	2309-07-1	3	774492	489894	596286	618373	978537	575001	0.599474	0.539367	0.813185	1.16727	0.223141	insig
mws1200	C10H10O3	p-Coumaric acid methyl ester	Phenolic acids	Phenolic acids	19367-38-5	3	93963.9	55663.9	48067.2	91065.1	108390	85061.2	1.27764	0.167639	0.699777	1.43917	0.525235	insig
pme3011	C4H9NO2	γ-Aminobutyric acid	Organic acids	Organic acids	56-12-2	3	1.66017e+06	1.23555e+06	1.27362e+06	900967	568396	809536	1.65314	0.0233458	0.624039	0.546584	-0.871485	down
mws0232	C17H20N4O6	Riboflavin (Vitamin B2)	Others	Vitamin	83-88-5	3	852550	563491	427310	1272330	637674	1612415	1.25779	0.179203	0.699777	1.91088	0.934235	up
MW0105879	C15H17N3O5	Asp-Trp	Amino acids and derivatives	Amino acids and derivatives	71835-79-5	3	515023	667516	416192	740682	951204	1.02017e+06	1.60124	0.0299176	0.624039	1.69638	0.762458	up
MW0133087	C17H14O5	3-Hydroxy-3',4'-dimethoxyflavone	Flavonoids	Flavones	6889-80-1	3	50673.6	58397	55964.6	68172.4	56829.1	70634.1	1.36543	0.122984	0.692426	1.18542	0.245396	insig
Smjp004159	C28H28O13	Justicidinoside A*	Lignans and Coumarins	Lignans	-	1	4.35902e+06	4.86394e+06	3.45539e+06	3.66442e+06	4.07848e+06	5.00542e+06	0.060164	0.969419	0.989222	1.00552	0.00794034	insig
WaYn002042	C12H20O7	[(1R,2R)-cyclohex-4-ene-1,2-diol]Beta-D-Galactopyranoside	Others	Others	-	1	73219.2	138054	66395.7	150228	66399.3	154604	0.673526	0.445287	0.767306	1.33695	0.41895	insig
MWSCX017	C9H8O3	4-hydroxyphenyl acrylaldehyde	Others	Aldehyde compounds	-	3	909369	1.23618e+06	1.25335e+06	1.2725e+06	1.14972e+06	1.13743e+06	0.452925	0.689799	0.885118	1.0473	0.0666685	insig
Zmjp009119	C19H18O8	Chrysosplenetin (5,4'-Dihydroxy-3,6,7,3'-tetramethoxyflavone)*	Flavonoids	Flavones	603-56-5	1	1.0655e+07	1.13348e+07	1.2295e+07	1.1981e+07	9.32916e+06	1.35788e+07	0.0649171	0.89051	0.961506	1.01762	0.0251977	insig
Zmgn000447	C3H7O7P	3-Phospho-D-glyceric acid	Others	Saccharides	820-11-1	3	1.22409e+06	750529	1.26694e+06	1.53055e+06	1.75178e+06	1.31048e+06	1.31104	0.101691	0.692426	1.41685	0.50269	insig
Lmqp000329	C8H14N3O7P	5-Aminoimidazole ribonucleotide	Nucleotides and derivatives	Nucleotides and derivatives	25635-88-5	3	1.13058e+06	1.16283e+06	4.06551e+06	993073	1.36775e+06	771846	0.964719	0.384362	0.747159	0.492641	-1.02139	insig
Lmfn005486	C15H10O9S	Kaempferol-3-O-sulfonate	Flavonoids	Flavonols	-	3	87791	26047.3	11170.5	57122	118864	77498	1.16924	0.226628	0.699777	2.02773	1.01987	up
Zmgp004297	C19H20O2	1-phenyl-7-(4-hydroxyphenyl)-4-ene-3-heptanone	Others	Ketone compounds	-	3	974561	948259	923876	774988	630226	710990	1.7427	0.0192106	0.624039	0.743389	-0.42781	insig
Zmkn012864	C30H48O3	5,19-Epoxycucurbita-6,23-diene-3,25-diol (Momordicoside I Aglycone)*	Terpenoids	Triterpene	81910-41-0	1	5.73589e+06	5.4813e+06	6.90657e+06	5.71216e+06	6.47548e+06	5.64923e+06	0.140037	0.863011	0.95299	0.98417	-0.0230201	insig
MWS201419	C8H17N3O3	Lys-Gly	Amino acids and derivatives	Amino acids and derivatives	7563-03-3	3	1.32352e+07	1.2536e+07	1.36011e+07	1.61608e+07	1.4412e+07	1.5851e+07	1.66596	0.0289718	0.624039	1.1791	0.237684	insig
Lmbn001162	C15H16O9	Esculetin-7-O-glucoside*	Lignans and Coumarins	Coumarins	-	1	1.66592e+06	992766	1.89459e+06	5.88895e+06	4.355e+06	5.18944e+06	1.77621	0.00435128	0.624039	3.38951	1.76108	up
Lmmn006246	C20H34O4	7β-Hydroxydarutigenol	Terpenoids	Ditepenoids	1188281-99-3	3	610210	575001	667765	463035	490405	388317	1.68187	0.0143385	0.624039	0.724109	-0.46572	insig
Smnn005560	C25H32O13	Oleuropein	Terpenoids	Monoterpenoids	32619-42-4	3	523260	63186	228909	291433	443042	577264	0.961449	0.36477	0.742469	1.6088	0.685981	insig
pmb1912	C20H23N7O7	10-Formyltetrahydrofolic Acid	Alkaloids	Alkaloids	2800-34-2	3	5.73166e+06	1.02188e+07	7.13243e+06	8.72262e+06	5.84558e+06	7.57415e+06	0.125732	0.852905	0.950326	0.959256	-0.0600129	insig
pmp001045	C15H22O8	Bartsioside	Terpenoids	Monoterpenoids	62133-72-6	2	2048578	4577425	3.3737e+06	2.2276e+06	2.41099e+06	2297620	1.04074	0.29664	0.712587	0.693641	-0.527739	insig
pme3033	C4H9NO2	N,N-Dimethylglycine	Amino acids and derivatives	Amino acids and derivatives	1118-68-9	2	2.07897e+06	7.6401e+06	1.66612e+06	1.78982e+06	1.86587e+06	2.48443e+06	0.693001	0.460251	0.771812	0.539308	-0.89082	insig
pmb2636	C20H32O4	8,15-Dihydroxy-5,9,11,13-eicosatetraenoic acid	Lipids	Free fatty acids	77667-08-4	3	328989	447236	319464	448145	315277	404705	0.392398	0.692352	0.885936	1.06611	0.0923574	insig
Lmhp011562	C21H36O4	1-α-Linolenoyl-glycerol*	Lipids	Glycerol ester	-	1	387390	514411	368875	906851	422395	570449	1.10619	0.278322	0.70551	1.49503	0.580172	insig
lsdp210005	C30H46O5	Elaeocarpucin C	Terpenoids	Triterpene	-	1	387342	55306.9	165818	125694	273800	437757	0.647369	0.596888	0.846914	1.376	0.460481	insig
pmb2507	C5H11O7P	2-Deoxyribose-1-phosphate	Nucleotides and derivatives	Nucleotides and derivatives	17210-42-3	3	322014	118972	240048	352231	209930	411577	0.915643	0.310076	0.716175	1.42979	0.515806	insig
MWS201455	C10H19N3O5	Asp-Lys	Amino acids and derivatives	Amino acids and derivatives	5891-51-0	3	244415	342080	121906	167094	170304	325212	0.0728262	0.862279	0.95299	0.935358	-0.0964098	insig
MWS20966	C7H15N3O2S	S-methyl-L-thiocitrulline	Amino acids and derivatives	Amino acids and derivatives	209589-59-3	3	535141	389827	400022	435106	485266	511637	0.680291	0.543473	0.814072	1.08077	0.112059	insig
NK10264324	C6H6O3	Phloroglucinol; 1,3,5-Benzenetriol	Phenolic acids	Phenolic acids	108-73-6	1	1.56191e+06	1.2175e+06	382858	2.85852e+06	423404	1.43776e+06	0.36724	0.558244	0.821749	1.4925	0.577734	insig
mws1622	C15H22O	α-Cyperone	Others	Ketone compounds	473-08-5	1	2.01037e+06	847770	1.68141e+06	1.50353e+06	1.5061e+06	1.27725e+06	0.00791421	0.832466	0.941935	0.944343	-0.0826169	insig
Lmjp002931	C10H13NO2	Fusaric acid	Organic acids	Organic acids	-	3	459214	1.03128e+06	567613	934895	988024	856645	1.10843	0.302532	0.712989	1.35054	0.433537	insig
pmb1587	C13H18O2	4-Hydroxy-3,5-diisopropylbenzaldehyde	Phenolic acids	Phenolic acids	10537-86-7	3	401738	167094	222741	291840	253006	243194	0.209567	0.98838	0.99549	0.995537	-0.00645362	insig
mws0367	C18H30O2	α-Linolenic Acid*	Lipids	Free fatty acids	463-40-1	3	1.04567e+07	1.84106e+07	1.14236e+07	1.4742e+07	8.19178e+06	1.41473e+07	0.305992	0.759988	0.910968	0.920334	-0.11977	insig
pmb0738	C34H34O16	Tricin-7-O-(2''-Sinapoyl)glucoside	Flavonoids	Flavones	-	2	3.52995e+06	4.23701e+07	2.41983e+07	3.75986e+06	3.784e+06	4.16213e+06	1.26327	0.224902	0.699777	0.166994	-2.58214	down
Hmsp004125	C16H14O6	3'-Deoxy-4-O-methylsappanol	Others	Alcohol compounds	-	3	2.85462e+06	2.62081e+06	2.67259e+06	3.73969e+06	3.85913e+06	4.2514e+06	1.82882	0.00673228	0.624039	1.45437	0.540393	insig
pmn001671	C23H32O15	Furanofructosyl-α-D-(6-mustard acyl)glucoside*	Phenolic acids	Phenolic acids	-	2	39911.9	226716	95659.5	177643	31854.1	127367	0.0833343	0.909772	0.968801	0.929825	-0.104969	insig
MWSslk097	C10H10O4	Dimethyl phthalate	Phenolic acids	Phenolic acids	131-11-3	3	9.82136e+06	9.98708e+06	9.03837e+06	5.66038e+06	9.42487e+06	9.51741e+06	0.865779	0.381889	0.745002	0.852873	-0.229597	insig
pmp000161	C17H14O6	5,2'-Dihydroxy-7,8-dimethoxyflavone	Flavonoids	Flavones	41060-16-6	2	93651.5	78581.7	86288.1	154101	90294.5	182072	1.36976	0.172523	0.699777	1.64964	0.722153	up
MWS1771	C10H13NO3	L-Tyrosine methyl ester	Amino acids and derivatives	Amino acids and derivatives	1080-06-4	3	230916	81708.5	94261.1	334529	150886	173921	1.01696	0.32648	0.722968	1.62045	0.69639	up
Wayn004603	C21H18O13	Tricetin 3'-glucuronide*	Flavonoids	Flavones	-	1	360014	904802	922163	666151	558383	758354	0.055979	0.753678	0.90857	0.906679	-0.141336	insig
Haxp007330	C10H10O3	p-Methoxycinnamic acida	Others	Others	-	2	797676	194717	564431	268656	554463	474727	0.130825	0.689144	0.885118	0.83365	-0.262486	insig
Lmyn002540	C16H19NO9	Dioxindole-3-acetyl-3-O-glucoside	Alkaloids	Plumerane	-	3	128789	185081	123384	307882	108525	234940	0.811848	0.346211	0.732672	1.48963	0.574955	insig
pmd0136	C26H54NO7P	LysoPC 18:0(2n isomer)	Lipids	LPC	-	1	556639	678269	1.04073e+06	658411	523638	808853	0.457273	0.607876	0.853271	0.874875	-0.192852	insig
Zahp012577	C18H33NO	Octadecadienamide	Alkaloids	Alkaloids	-	2	71190.8	77776.3	71206.2	67019.5	62738.4	71018.2	1.3247	0.117542	0.692426	0.9119	-0.133052	insig
Lmhp001670	C11H22N2O3	L-Valyl-L-Leucine	Amino acids and derivatives	Amino acids and derivatives	3989-97-7	3	97628.5	45412.6	70528.3	82280.3	86228.5	97231.8	0.947754	0.369096	0.743359	1.24428	0.315314	insig
Zmzn000079	C4H9O7P	D-Erythrose-4-phosphate	Others	Saccharides	585-18-2	3	940083	654511	1.1385e+06	1.05392e+06	865344	1.01763e+06	0.491944	0.688582	0.885118	1.07457	0.103755	insig
pmn001320	C12H14O5	1-O-p-Cumaroylglycerol	Phenolic acids	Phenolic acids	106055-11-2	3	21675	46423	49491.8	9174.3	10005	6670	1.74781	0.0720335	0.692426	0.219826	-2.18557	down
Xmcn006403	C21H36O8	Atractyloside G	Terpenoids	Sesquiterpenoids	-	2	7.32001e+06	1.18915e+07	1.2183e+07	5.79637e+06	7.07303e+06	5.83508e+06	1.52464	0.106643	0.692426	0.595788	-0.74713	down
WaYn005387	C22H24O10	Populoside	Phenolic acids	Phenolic acids	-	2	436774	1.02629e+06	814848	399950	351174	428572	1.41577	0.165687	0.699777	0.517886	-0.949294	down
Lmln001195	C14H18O7	Picein (4-Acetylphenyl-glucoside)	Phenolic acids	Phenolic acids	530-14-3	3	229666	202735	139761	552549	267655	533517	1.55798	0.0954272	0.692426	2.36598	1.24244	up
WaYn006734	C42H50O16	Hedyotisol A*	Lignans and Coumarins	Lignans	95732-59-5	1	226887	61190.5	143009	159310	269068	183880	0.914848	0.365013	0.742469	1.42026	0.50616	insig
Lmyn002403	C14H18O8	Mandelic acid-β-glucoside	Organic acids	Organic acids	-	2	218527	310669	255111	280604	272627	275460	0.571941	0.636674	0.865773	1.05659	0.0794166	insig
pmn001526	C20H20O14	1,6-Di-O-galloyl-β-D-glucose	Phenolic acids	Phenolic acids	-	2	1.98636e+06	2.20955e+07	1.51986e+07	2.54702e+06	2.24713e+06	2.00586e+06	1.25824	0.207835	0.699777	0.173115	-2.5302	down
Xmyp005654	C21H20O11	Kaempferol-4'-O-glucoside	Flavonoids	Flavonols	-	3	3.21776e+07	1.31644e+07	4759930	2.29215e+07	3.99581e+07	3.23954e+07	1.15559	0.202537	0.699777	1.90163	0.927234	up
mws0749	C7H6O3	4-Hydroxybenzoic acid	Phenolic acids	Phenolic acids	99-96-7	3	1.19531e+06	871392	790901	736430	1.45129e+06	1.15712e+06	0.532445	0.545795	0.814775	1.17051	0.227132	insig
pmb3023	C21H22O11	Eriodictyol-8-C-glucoside	Flavonoids	Flavanones	1023271-51-3	3	1.06034e+07	8.03275e+06	8.77391e+06	7.43175e+06	1.01564e+07	1.00967e+07	0.0625253	0.94193	0.982879	1.01002	0.0143868	insig
Zmmp002167	C14H18N2O6	2-((L-tyrosyl)oxy)-5-amino-5-oxopentanoic acid	Amino acids and derivatives	Amino acids and derivatives	-	2	836667	1.85683e+06	2.58047e+06	1.28856e+06	2.00237e+06	1.48848e+06	0.0302666	0.785561	0.92089	0.906226	-0.142058	insig
Lhmp102846	C15H22O	1-Trans-5-trans-germacrone*	Terpenoids	Sesquiterpenoids	-	3	1.12402e+06	669385	832994	781059	827524	762837	0.479465	0.589336	0.840009	0.902917	-0.147335	insig
Qmyp101114	C19H30O7	9-O-β-D-Glucoside of 3-hydroxy-7,8-didehydro-β-ionol	Terpenoids	Sesquiterpenoids	-	1	30273185	13556575	18331865	23836200	47354995	40940855	1.31345	0.132665	0.692426	1.80388	0.851103	up
Zblp004317	C11H11NO3	(S)-3-(2-oxopropyl)-3-hydroxyindolin-2-one	Alkaloids	Plumerane	-	3	288192	213500	210160	191087	591230	173988	0.318305	0.61289	0.853271	1.34341	0.425894	insig
Lmmp004257	C22H22O11	6-C-Methylquercetin-3-O-rhamnoside	Flavonoids	Flavonols	-	2	2.42615e+06	2.5606e+06	1.9391e+06	3.71223e+06	4.22144e+06	4.18168e+06	1.78425	0.00245641	0.624039	1.7493	0.806774	up
mws4183	C20H18O11	Quercetin-3-O-arabinoside	Flavonoids	Flavonols	22255-13-6	2	1.73076e+06	2.6735e+06	2.41617e+06	3.69246e+06	2.97187e+06	3.71925e+06	1.54244	0.0342803	0.653199	1.52242	0.606369	up
pma0110	C18H22O10	4-O-Sinapoylquinic acid	Phenolic acids	Phenolic acids	-	3	65827.8	43970	65399.6	127859	50015	99708.4	1.02029	0.269264	0.70551	1.5844	0.663935	up
Lssp210350	C26H38O8	Pierisfomoside C	Others	Others	-	2	1.46149e+07	6.02396e+07	5.89096e+07	2.02285e+07	1.61441e+07	2.75896e+07	0.951227	0.258093	0.70551	0.478172	-1.0644	insig
pme3163	C7H15O10P	D-Sedoheptuiose 7-phosphate	Others	Saccharides	2646-35-7	3	1.70287e+06	2.67545e+06	2.73415e+06	1.57372e+06	2.0022e+06	2.10722e+06	0.939403	0.293161	0.712587	0.799039	-0.323662	insig
pmb0530	C21H27N7O14P2	Nicotinic acid adenine dinucleotide	Nucleotides and derivatives	Nucleotides and derivatives	53-84-9	3	831148	1.14791e+06	2.13906e+06	1.23238e+06	1.9553e+06	847788	0.00111909	0.959634	0.98765	0.979929	-0.0292511	insig
Jmwn004308	C30H38O15	4-Dihydroxyphenethoxy-8-O-β-D-[6-O-(4-O-β-D-glucopyranosyl)-feruloyl]glucopyranoside	Phenolic acids	Phenolic acids	-	3	1.71388e+06	1.43803e+06	1.47079e+06	3.94589e+06	1.59913e+06	3.63797e+06	1.35666	0.173368	0.699777	1.9865	0.990228	up
Lmbn001930	C7H6O2	2-Hydroxybenzaldehyde (Salicylaldehyde)	Phenolic acids	Phenolic acids	90-02-8	3	27545.5	63779.4	50320.8	30415.1	41510.2	35386	0.734606	0.394466	0.753837	0.757603	-0.400486	insig
Lhmp122227	C15H14O5	2-(2,4-Dihydroxyphenyl)-1-(4-hydroxy-2-methoxyphenyl)ethanone	Others	Others	-	3	2.40648e+07	1.48796e+07	1.6782e+07	1.76733e+07	2.4121e+07	2.05559e+07	0.657179	0.552339	0.817097	1.11886	0.16203	insig
Lmhp010040	C25H46NO7P	LysoPE 20:3*	Lipids	LPE	-	3	23045.8	56426	77616.1	53241.2	53446.5	57899.6	0.41626	0.889664	0.961506	1.04774	0.0672807	insig
Lhfp110340	C15H24O	Eremofukinone	Terpenoids	Sesquiterpenoids	-	2	1.01448e+06	1.50638e+06	1.40063e+06	498745	1.02776e+06	1.35321e+06	0.92882	0.311117	0.71634	0.73434	-0.44548	insig
MWS1962	C10H16O	cis-Citral	Terpenoids	Monoterpenoids	5392-40-5	3	915239	869101	892599	960608	1.00348e+06	1.05207e+06	1.68522	0.0323911	0.629452	1.12672	0.172131	insig
Lcyn000106	C26H32O13	Dichotomoside A	Lignans and Coumarins	Lignans	-	3	281876	219942	260340	181022	181058	173324	1.7295	0.0505771	0.692426	0.702484	-0.509462	insig
pme1014	C31H40O2	Menatetrenone (Vitamin K2)	Others	Vitamin	11032-49-8	3	748906	419709	449310	747105	532429	590716	0.699102	0.539409	0.813185	1.15596	0.209086	insig
pme2563	C8H14N2O5S	γ-Glu-Cys	Amino acids and derivatives	Amino acids and derivatives	636-58-8	3	66977.1	98230.4	105762	91979.5	41149.7	80005	0.824239	0.379876	0.745002	0.786561	-0.34637	insig
pmn001647	C45H38O18	Procyanidin C2	Tannins	Proanthocyanidins	37064-31-6	2	3.0152e+07	1.6221e+07	2.11799e+07	1.45014e+07	3.40057e+07	2.3054e+07	0.106965	0.85805	0.951295	1.05934	0.0831597	insig
MWS201443	C9H19N3O4	Ser-Lys	Amino acids and derivatives	Amino acids and derivatives	22677-61-8	3	251806	253334	144986	287603	172551	244385	0.339989	0.730696	0.899857	1.0837	0.11596	insig
pmb0801	C14H19NO9	4-Pyridoxic acid-O-glucoside	Others	Vitamin	-	3	673028	1.19925e+06	749627	1.1093e+06	646180	1.10885e+06	0.330439	0.738021	0.903287	1.09246	0.127577	insig
MWS2430	C15H30O2	13-methylmyristic acid	Lipids	Free fatty acids	2485-71-4	2	44979.6	59900.9	54365.5	56297.4	55807.3	48279.5	0.102761	0.944704	0.98481	1.00715	0.010274	insig
Lmtp006908	C15H22O2	Dihydroisoalantolactone	Terpenoids	Sesquiterpenoids	1856-58-2	1	4.68333e+06	3.64489e+06	4.32111e+06	3.67444e+06	4.3022e+06	3.80195e+06	0.675463	0.47265	0.775593	0.931163	-0.102894	insig
HJN104	C21H22O13	Dihydromyricetin-3-O-glucoside	Flavonoids	Flavanonols	-	3	1.73699e+06	1.06685e+06	992365	1.75735e+06	1.82177e+06	1735356	1.35569	0.164549	0.699777	1.39994	0.485368	insig
Zmdn005671	C21H20O9	Chrysophanol-1-O-β-D-glucoside*	Quinones	Anthraquinone	4839-60-5	3	1.07881e+06	1.47151e+06	1.66555e+06	898410	1.14514e+06	1.35006e+06	0.965946	0.278739	0.70551	0.804962	-0.313007	insig
mws1073	C27H30O15	Apigenin-6,8-di-C-glucoside (Vicenin-2)	Flavonoids	Flavones	23666-13-9	3	175245	168270	152639	278007	219851	252552	1.74886	0.0248457	0.624039	1.51245	0.596891	up
Ymjm000096	C32H50O6	Viburnenone B1 methyl ester	Terpenoids	Triterpene	-	2	196072	143671	166532	182297	211505	145383	0.376932	0.677614	0.882665	1.065	0.0908576	insig
Lalp005356	C17H16O5	(2R)-4',7-dihydroxy-5-methoxy-8-methylflavanone	Flavonoids	Flavanones	-	1	6.53077e+06	1.0496e+07	9.47013e+06	6.4172e+06	5.73537e+06	7.47019e+06	1.23459	0.184155	0.699777	0.740567	-0.433298	insig
Hmsn002272	C15H20O8	Demethyl coniferin	Phenolic acids	Phenolic acids	-	3	527903	291485	302321	253800	591288	513099	0.485093	0.573182	0.828846	1.21082	0.275983	insig
Zbfn002690	C13H16O8	1-(4-Hydroxybenzoyl)Glucose; 25545-07-7	Phenolic acids	Phenolic acids	-	1	3.30959e+06	1.66811e+06	1.67979e+06	9.21801e+06	5.18606e+06	23898885	1.6009	0.203775	0.699777	5.75336	2.5244	up
Wafn002081	C12H14O8	Dihydroxybenzoyl xyloside	Phenolic acids	Phenolic acids	-	3	149100	66431.3	58661.7	190488	108917	218682	1.2915	0.13835	0.692426	1.8895	0.918003	up
MWSslk113	C12H10O3	6-Methoxy-2-naphthoic acid	Organic acids	Organic acids	2471-70-7	3	172738	163201	398342	156811	179296	268890	0.352735	0.64655	0.869624	0.823932	-0.279403	insig
Wayn004064	C21H16O14	3'-O-Methylellagic acid-4-O-glucuronide	Tannins	Tannin	-	2	2.21917e+07	5.24282e+07	4.77766e+07	3.48903e+07	78056520	3.70401e+07	0.484698	0.619155	0.856924	1.22542	0.293275	insig
Lmhp009034	C21H42NO7P	LysoPE 16:1*	Lipids	LPE	-	3	110302	71464.7	79929.6	131713	146969	155576	1.66235	0.0210565	0.624039	1.6594	0.730658	up
Lagp004342	C24H26O13	5,2',5'-Trihydroxy-3,7,4'-trimethoxyflavone-2'-O-β-D-glucoside	Flavonoids	Flavones	-	2	1.40085e+07	1.37537e+07	1.3941e+07	1.35835e+07	1.53432e+07	2.56453e+07	0.972415	0.372304	0.743812	1.30858	0.388003	insig
Hmqn000843	C13H18O8	Tachioside*	Phenolic acids	Phenolic acids	109194-60-7	1	1.69696e+07	8.49957e+06	1.17598e+07	1.35656e+07	1.75078e+07	1.51032e+07	0.953819	0.35743	0.73679	1.24034	0.310738	insig
pme3200	C2H7N3	1-Methylguanidine	Alkaloids	Alkaloids	471-29-4	3	135627	33708.2	35171.7	111344	119785	108199	1.17062	0.313886	0.718028	1.65925	0.730534	up
Hmcp002207	C22H22O12	Isorhamnetin-7-O-glucoside (Brassicin)	Flavonoids	Flavonols	6743-96-0	3	1390090	1.29863e+06	1698405	2906025	1.60129e+06	1.50361e+06	0.964421	0.353993	0.73679	1.37013	0.454312	insig
Hmgp002148	C22H22O12	Nepetin-7-O-alloside	Flavonoids	Flavones	-	3	1390090	1.29863e+06	1698405	2906025	1.60129e+06	1.50361e+06	0.964421	0.353993	0.73679	1.37013	0.454312	insig
Wbmp010456	C18H28O2	Macrophypene B	Terpenoids	Ditepenoids	-	1	501917	409824	720502	510686	531131	661997	0.335523	0.832744	0.941935	1.04385	0.0619117	insig
pmb3081	C6H11PO11	Glucaric acid-1-Phosphate	Others	Saccharides	-	3	2.21328e+06	2.60706e+06	1.57554e+06	1.64377e+06	819759	1.4972e+06	1.30106	0.109974	0.692426	0.619262	-0.691378	down
Wbtp003341	C15H14O6	(3,5-dihydroxyphenyl)-(4-hydroxy-2,6-dimethoxyphenyl)methanone	Others	Ketone compounds	-	1	4.33936e+06	1.64482e+06	2.26961e+06	2.62905e+06	4.37799e+06	3.70903e+06	0.848262	0.449488	0.767851	1.29832	0.376646	insig
pmb2922	C15H24N2O17P2	Uridine 5'-diphospho-D-glucose	Nucleotides and derivatives	Nucleotides and derivatives	133-89-1	1	3.16815e+06	2.62923e+06	3.69071e+06	3.46298e+06	3.40275e+06	3.34739e+06	0.731577	0.513487	0.798125	1.07641	0.106232	insig
pmb0874	C23H44NO7P	LysoPE 18:2(2n isomer)	Lipids	LPE	-	2	2.15931e+06	2.02319e+06	2.13735e+06	1.80103e+06	1.86828e+06	2.51168e+06	0.267657	0.858291	0.951295	0.978029	-0.0320505	insig
Lmfn001893	C15H14O7	Leucocyanidin	Flavonoids	Flavones	27015-21-0	3	1.6564e+06	661082	768293	1.11845e+06	1.86581e+06	1.63868e+06	1.10718	0.26184	0.70551	1.49815	0.583178	insig
mws0396	C18H34O2	Elaidic Acid*	Lipids	Free fatty acids	112-79-8	3	1.03255e+07	9.48185e+06	1.14405e+07	1.79179e+07	1.29533e+07	2.11693e+07	1.59775	0.0939417	0.692426	1.66541	0.735878	up
Jmwn002117	C14H20O9	2-(3,4-dihydroxyphenyl)ethanediol 1-O-β-D-glucopyranoside	Phenolic acids	Phenolic acids	-	2	6.44426e+06	5.22415e+06	7.54143e+06	7.04307e+06	6.87425e+06	6.53971e+06	0.602777	0.600977	0.849834	1.06492	0.0907512	insig
MWSslk184	C34H42O19	3,6'-Disinapoylsucrose	Phenolic acids	Phenolic acids	139891-98-8	3	39240.8	19614.2	27260.1	18763.3	40283.7	35964.3	0.273282	0.750895	0.90857	1.10331	0.141833	insig
WaYn005089	C22H24O10	Neosakuranin	Flavonoids	Flavanones	-	2	8.33804e+06	1.19261e+06	1.27372e+06	5.98662e+06	8.65272e+06	7.64589e+06	1.24797	0.24281	0.700344	2.06261	1.04447	up
pmn001416	C24H20O9	Catechin-(7,8-bc)-4α-(3,4-dihydroxyphenyl)-dihydro-2-(3H)-one	Flavonoids	Flavanols	-	1	2.52956e+06	1.53605e+06	2.20895e+06	2.07061e+06	3.33842e+06	3.85141e+06	1.17807	0.194917	0.699777	1.47587	0.561566	insig
Lajp005213	C25H28O12	5-hydroxy-7,8,3',4'-tetramethoxyflavone glucoside*	Flavonoids	Flavones	-	1	2.89424e+06	5.42642e+06	4.42105e+06	2.12703e+06	3.37636e+06	2.92305e+06	1.22278	0.180581	0.699777	0.661328	-0.596563	down
Wagp005210	C25H28O12	Gardenin B 5-glucoside*	Flavonoids	Flavones	-	1	2.89424e+06	5.42642e+06	4.42105e+06	2.12703e+06	3.37636e+06	2.92305e+06	1.22278	0.180581	0.699777	0.661328	-0.596563	down
mws1090	C6H13O9P	D-Glucose-1-phosphate*	Others	Saccharides	59-56-3	1	3.9106e+06	1.56075e+06	3.58872e+06	3.35783e+06	4.6383e+06	3.50377e+06	0.83136	0.401844	0.758539	1.2693	0.344027	insig
pmp001232	C12H14O2	Neoligustilide	Others	Lactones	-	2	886978	351344	644937	569147	812727	627651	0.390063	0.822586	0.937853	1.06705	0.0936238	insig
pmf0575	C25H43NO18	Acarbose	Others	Saccharides	56180-94-0	3	23834.4	7389.44	5922.26	8942.95	11429.8	13916.8	0.217837	0.885497	0.960678	0.923098	-0.115444	insig
Lmmn006022	C22H22O11	Rhamnetin-3-O-rhamnoside	Flavonoids	Flavonols	20188-83-4	2	4.07027e+06	3.77241e+06	2.4784e+06	5.25249e+06	5.24233e+06	6.08975e+06	1.57303	0.030754	0.624039	1.60686	0.684249	up
Zmbp002461	C15H10N2O3	3-(2'-Hydroxyl-phenyl)-4-(3H)-quinazolone	Alkaloids	Alkaloids	-	3	184486	110172	55015	125332	171952	31675	0.260971	0.907464	0.967385	0.940762	-0.0880978	insig
Lmfn006097	C10H16O3	Oleuropeic acid	Organic acids	Organic acids	5027-76-9	2	58063.1	38820.1	58100.8	31823.5	45846.4	43172	1.06119	0.224672	0.699777	0.779706	-0.358999	insig
pme1086	C10H17N3O6S	Glutathione reduced form	Amino acids and derivatives	Amino acids and derivatives	70-18-8	1	6.16641e+06	1.21194e+07	1.04122e+07	8.52252e+06	5.39781e+06	8.6951e+06	0.743962	0.393483	0.7533	0.788049	-0.343644	insig
Lmqp002115	C10H12O5	Methyl Syringate	Phenolic acids	Phenolic acids	884-35-5	1	938972	805745	1.18537e+06	673826	932030	1781075	0.246626	0.701004	0.890454	1.15591	0.209033	insig
pmp000100	C45H38O18	Arecatannin B1	Tannins	Tannin	79763-28-3	3	2.96265e+07	1.54689e+07	1.94161e+07	1.27739e+07	2.5385e+07	1.79477e+07	0.460003	0.642755	0.868547	0.869716	-0.201384	insig
pme1730	C4H6O4	D-Erythronolactone	Organic acids	Organic acids	15667-21-7	3	3.6405e+06	1.44582e+06	857350	2.85173e+06	3.55757e+06	2.58727e+06	1.05042	0.354036	0.73679	1.51364	0.59802	up
Zbyn001562	C14H16O10	3-Galloylquinic acid	Phenolic acids	Phenolic acids	17365-11-6	2	2.17025e+06	2.91303e+06	1.98637e+06	3.46477e+06	2.00455e+06	2.154e+06	0.243963	0.754603	0.90857	1.07832	0.108779	insig
Hmcp001829	C27H30O15	Quercetin-3,7-Di-O-rhamnoside	Flavonoids	Flavonols	28638-13-3	3	351875	78765.6	77027.3	247902	249690	187463	0.902553	0.586907	0.838774	1.34942	0.432335	insig
Wbmn007818	C30H46O6	Cannabifolin B	Terpenoids	Triterpene	-	1	490371	183497	723963	257160	2.409e+06	541840	0.635368	0.467822	0.774176	2.29498	1.19848	insig
Lmzn001925	C12H16O5	3,4'-Dihydroxy-3'-methoxybenzenepentanoic acid	Phenolic acids	Phenolic acids	-	3	205050	189884	153201	125934	153454	164196	1.24156	0.148969	0.698657	0.809259	-0.305326	insig
Wmzn000627	C22H36O4	Ajugalaevigatic acid	Terpenoids	Ditepenoids	-	3	890976	512818	776455	2.03613e+06	986164	2.18665e+06	1.52265	0.106015	0.692426	2.38915	1.2565	up
pme3732	C9H13N3O5	Cytidine	Nucleotides and derivatives	Nucleotides and derivatives	65-46-3	3	393068	570367	841034	492989	538238	450729	0.597577	0.497675	0.793619	0.82127	-0.284072	insig
Zmxp004471	C15H10O6	Thunberginol B	Lignans and Coumarins	Coumarins	147666-81-7	1	2.69796e+06	3.76045e+06	2.30613e+06	3.69038e+06	3.83604e+06	4.23006e+06	1.36101	0.136614	0.692426	1.34137	0.423705	insig
pmb0374	C5H5N5	2-Aminopurine	Nucleotides and derivatives	Nucleotides and derivatives	452-06-2	3	531462	928616	414186	530982	1.44074e+06	771262	0.804519	0.420303	0.76077	1.4635	0.549423	insig
pme0026	C6H14N2O2	L-Lysine	Amino acids and derivatives	Amino acids and derivatives	56-87-1	2	5.47336e+06	1.52635e+07	1.29086e+07	2.69011e+06	3.39432e+06	2.442e+06	1.67178	0.103625	0.692426	0.25342	-1.9804	down
WaYn006941	C42H50O16	Hedyotisol B*	Lignans and Coumarins	Lignans	95839-45-5	1	456942	151671	284463	263714	592446	292866	0.614233	0.568886	0.826771	1.28659	0.363557	insig
Ydhn105639	C22H34O7	rhodojaponin Ⅱ*	Terpenoids	Ditepenoids	26116-89-2	2	62469.3	96705	32041.6	38230.8	24274.4	34625.4	1.22802	0.23163	0.699777	0.507963	-0.977204	down
mws0282	C11H12N2O2	L-Tryptophan	Amino acids and derivatives	Amino acids and derivatives	73-22-3	1	2.22557e+06	6.09897e+06	1.37587e+07	1.52103e+07	7.2678e+06	1.38307e+07	0.979251	0.325877	0.722968	1.64418	0.717369	insig
Lahp003147	C13H18N2O	N,N-cinnamoylbutanediamine*	Alkaloids	Phenolamine	-	2	1.67176e+06	1.18261e+06	1.28858e+06	2.2275e+06	1.76653e+06	2.01258e+06	1.56817	0.0363267	0.666921	1.44984	0.535889	insig
MWSmce230	C8H8O5	Methyl gallate*	Phenolic acids	Phenolic acids	99-24-1	3	3.90584e+06	8.77137e+06	5.61283e+06	4.79855e+06	3.83238e+06	4.13303e+06	1.01317	0.324513	0.722968	0.697864	-0.518982	insig
pmp000261	C14H18O10	Methyl 6-O-galloyl-glucoside	Phenolic acids	Phenolic acids	-	2	62871.4	80025	120977	145327	148445	87061.9	1.09694	0.214881	0.699777	1.44324	0.529311	insig
pmb0034	C10H16N2O7	L-α-Glutamyl-L-Glutamic Acid	Amino acids and derivatives	Amino acids and derivatives	3929-61-1	3	1.27266e+06	3.83828e+06	4.22809e+06	956441	908012	731547	1.55657	0.13545	0.692426	0.277973	-1.84698	down
MWS5206	C9H10O4	4-Hydroxyphenyllactic Acid*	Phenolic acids	Phenolic acids	306-23-0	3	60866.8	72137.4	79107.6	88441.3	77526.4	52709	0.0536496	0.865258	0.954093	1.03095	0.043975	insig
MWSmce674	C31H46O2	Phylloquinone (Vitamin K1)	Others	Vitamin	84-80-0	3	91263.4	90602.3	109966	110017	129521	91128.4	0.829654	0.381523	0.745002	1.13307	0.18024	insig
Lmsn000954	C8H16O6	Dambonitol	Others	Saccharides	523-94-4	1	2.95915e+06	472187	570555	1.03462e+06	2.30048e+06	2.08367e+06	0.818799	0.638246	0.866595	1.35405	0.437283	insig
mws4175	C6H8O6	D-Glucurono-6,3-lactone	Others	Saccharides	32449-92-6	2	1.08205e+06	1.84762e+06	1.407e+06	1.48871e+06	1.49563e+06	1.26092e+06	0.00971156	0.906569	0.967385	0.978921	-0.0307358	insig
HJAP155	C21H20O12	Laricitrin-3-O-xyloside	Flavonoids	Flavonols	-	2	4.8002e+06	4.91324e+06	3.67188e+06	5.75524e+06	4.7238e+06	5.71261e+06	1.21899	0.14837	0.69737	1.20966	0.274598	insig
Layp005773	C25H28O12	5,6,7,3',-Tetramethyl-4'-hydroxyflavone glucoside*	Flavonoids	Flavones	-	2	2.62634e+06	5.41802e+06	4.02671e+06	1.63813e+06	3.67048e+06	2.78078e+06	1.01179	0.260263	0.70551	0.670147	-0.577451	insig
Lajp006112	C27H28O16	5,8,3'-trihydroxy-6,7,4'-trimethoxyflavone-8-O-malonylglucoside*	Flavonoids	Flavones	-	1	790813	1.63436e+06	1.97182e+06	846060	1.0834e+06	1.21908e+06	0.775058	0.358778	0.73679	0.716067	-0.481833	insig
pmb0475	C29H34O18	Gallic acid-4-O-(6'''-feruloyl)sophoroside	Phenolic acids	Phenolic acids	-	3	184130	243223	308112	372470	181311	395734	0.666208	0.420685	0.76077	1.29104	0.368534	insig
Cmrn001591	C16H24O10	Mussaenosidic acid	Terpenoids	Monoterpenoids	82451-22-7	2	3.06047e+06	1.15019e+07	1.08693e+07	6.22779e+06	4.53614e+06	5.02243e+06	0.659453	0.357692	0.73679	0.620735	-0.68795	insig
Hajp008550	C21H22O8	5,6,7,3',4',5'-hexamethoxyflavone	Flavonoids	Flavones	29043-07-0	3	565093	493354	567036	536296	625088	543211	0.626966	0.52088	0.802044	1.04867	0.0685599	insig
Lmmn001294	C14H20O9	Koaburaside*	Phenolic acids	Phenolic acids	41653-73-0	2	6.68059e+06	5.23406e+06	7.48573e+06	6.76239e+06	6.3143e+06	5.94682e+06	0.089693	0.871024	0.956523	0.980574	-0.0283012	insig
pmb2620	C11H12O4	3,4-Dimethoxycinnamic acid	Phenolic acids	Phenolic acids	2316-26-9	3	77027.4	31627.7	46612.1	82946	113954	75467.4	1.37227	0.0945737	0.692426	1.75419	0.810804	up
MWSmce201	C10H14N4O3	Proxyphylline	Alkaloids	Alkaloids	603-00-9	2	130060	95225.6	103822	130088	122691	95223.7	0.368079	0.694393	0.885936	1.05741	0.0805404	insig
MWSmce536	C6H6O3	Methyl 2-furoate	Organic acids	Organic acids	611-13-2	3	496774	517772	80137	474077	413914	463821	0.695554	0.609677	0.853271	1.23489	0.304381	insig
Lmdn003665	C29H36O15	Farrerol-5,7-di-O-glucoside	Flavonoids	Flavanones	-	1	7.38806e+06	1.48105e+07	1.5067e+07	1.36345e+07	6.48629e+06	1.44037e+07	0.229002	0.810255	0.93179	0.926444	-0.110224	insig
Lhjp110328	C16H22O9	Sweroside	Terpenoids	Monoterpenoids	14215-86-2	2	358939	448253	494354	492409	349362	564641	0.364429	0.668517	0.87708	1.08057	0.111792	insig
Wbtn002952	C13H19NO7	1-(β-D-Glucopyranosyl)-3-ethyl-4-methyl-1H-pyrrole-2,5-dione	Others	Ketone compounds	-	1	2.57848e+06	5.18732e+06	3.83958e+06	5.77807e+06	2.93276e+06	4.85162e+06	0.49081	0.593952	0.844906	1.16863	0.224824	insig
Wcsp002246	C22H17NO3	N-Phenylethylcrinasiadine	Alkaloids	Alkaloids	-	3	1.77516e+06	1.51405e+06	1.92028e+06	4.74342e+06	6.46804e+06	5.94628e+06	1.84853	0.0125633	0.624039	3.29355	1.71965	up
Lajp002709	C15H14O8	3,3',4',5,6,7,8-Heptahydroxyflavan	Flavonoids	Flavanols	-	2	1.29581e+06	418052	428775	722431	1.28257e+06	914870	0.880216	0.491889	0.78967	1.36275	0.446517	insig
Wcdp000380	C5H13NO	L-Valinol	Amino acids and derivatives	Amino acids and derivatives	2026-48-4	1	1.33101e+07	4.49191e+07	9.05927e+06	1.19638e+07	1.2608e+07	1.62401e+07	0.487215	0.517583	0.801274	0.606521	-0.72137	insig
pmb0484	C5H14NO+	Choline	Alkaloids	Alkaloids	62-49-7	3	1.33101e+07	4.49191e+07	9.05927e+06	1.19638e+07	1.2608e+07	1.62401e+07	0.487215	0.517583	0.801274	0.606521	-0.72137	insig
Wcdp001713	C15H16O9	Daphnetin-8-Glucoside	Lignans and Coumarins	Coumarins	20853-56-9	2	965627	432049	365674	523345	1.43514e+06	861903	0.945066	0.347683	0.73434	1.59945	0.677573	insig
Hmmn003659	C25H26O14	Limocitrin-7-O-(6''-Acetyl)glucoside	Flavonoids	Flavonols	-	3	42365.1	27004.5	44247.5	51659.1	42878.8	78870.8	1.23653	0.200386	0.699777	1.52626	0.609997	up
Zmhn003297	C21H20O14	3-O-Digalloyl quinic acid	Phenolic acids	Phenolic acids	-	2	2.21712e+07	3.0864e+07	2.12477e+07	3.46156e+07	2.20851e+07	2.38122e+07	0.362023	0.699014	0.888977	1.08387	0.116191	insig
mws1336	C7H7NO2	4-Aminobenzoic acid	Phenolic acids	Phenolic acids	150-13-0	2	8.89034e+06	3.95019e+06	4.03726e+06	3.21384e+07	8.43969e+06	1.92602e+07	1.47193	0.165878	0.699777	3.54538	1.82594	up
mws2120	C13H8O8	Brevifolin carboxylic acid	Phenolic acids	Phenolic acids	18490-95-4	3	1.37988e+07	9.28148e+06	1.02789e+07	1.03212e+07	1.57578e+07	1.32839e+07	0.826747	0.39242	0.752605	1.17997	0.238753	insig
mws5042	C11H14N2O3	L-Glycyl-L-phenylalanine*	Amino acids and derivatives	Amino acids and derivatives	721-66-4	2	210353	230974	255107	432253	389727	493584	1.81461	0.0108761	0.624039	1.889	0.917624	up
Lmbp000728	C8H8O	(S)-2-Phenyloxirane	Phenolic acids	Phenolic acids	20780-54-5	3	1.35268e+06	1.2966e+06	1.35153e+06	987992	1.2213e+06	994423	1.59213	0.0669502	0.692426	0.800766	-0.320548	insig
Zmhn003082	C15H18O10	5-O-Galloyl-methyl quinine ester	Phenolic acids	Phenolic acids	-	3	47180.6	82463.2	59091.2	173633	78401.8	166077	1.46644	0.1178	0.692426	2.21534	1.14753	up
Wbjp002336	C16H18N2O5	N,N-diethyl-5-hydroxytryptamineoxalate	Alkaloids	Alkaloids	-	2	1.19843e+06	1.43837e+06	1.25219e+06	2.74334e+06	1.65088e+06	2.77228e+06	1.60234	0.0925125	0.692426	1.84277	0.881876	up
pmb1096	C8H7N	Indole	Alkaloids	Plumerane	120-72-9	2	1395140	4.56988e+06	6.0886e+06	6.87723e+06	4.78281e+06	6.70627e+06	0.994541	0.267598	0.70551	1.52372	0.607595	insig
pmn001382	C25H24O12	Isochlorogenic acid A*	Phenolic acids	Phenolic acids	2450-53-5	3	588876	515782	531199	541366	505201	481303	1.03158	0.275587	0.70551	0.933988	-0.0985247	insig
pmf0027	C21H21O11+	Cyanidin-3-O-galactoside*	Flavonoids	Anthocyanidins	142506-26-1	3	6.94337e+07	2.93727e+07	5.98713e+07	5.83252e+07	1.17395e+08	5.70225e+07	0.900648	0.360506	0.73679	1.46676	0.552637	insig
pmb0550	C21H21O11+	Cyanidin-3-O-glucoside (Kuromanin)*	Flavonoids	Anthocyanidins	47705-70-4	3	6.94337e+07	2.93727e+07	5.98713e+07	5.83252e+07	1.17395e+08	5.70225e+07	0.900648	0.360506	0.73679	1.46676	0.552637	insig
mws0036	C28H34O15	Hesperetin-7-O-rutinoside (Hesperidin)*	Flavonoids	Flavanones	520-26-3	3	1.30465e+06	1.49082e+06	2.04658e+06	1.12955e+06	2.36047e+06	1.24322e+06	0.206472	0.940789	0.982879	0.977528	-0.0327907	insig
pme0014	C5H9NO4	L-Glutamic acid	Amino acids and derivatives	Amino acids and derivatives	56-86-0	1	2.35794e+06	2.10596e+06	1.76936e+06	2.42425e+06	1.91392e+06	2.01865e+06	0.16531	0.867136	0.954204	1.01982	0.0283171	insig
Lmyn003971	C26H34O11	Dihydrodehydrodiconiferyl alcohol-4-O-glucoside	Lignans and Coumarins	Lignans	-	2	2.61604e+06	2.63552e+06	2.44791e+06	2.78747e+06	2.48678e+06	2.82145e+06	0.874872	0.354595	0.73679	1.05146	0.0723982	insig
mws1329	C21H20O12	Quercetin-7-O-glucoside	Flavonoids	Flavonols	491-50-9	2	232529	587868	967679	466779	680316	651601	0.327539	0.988538	0.99549	1.00594	0.00854366	insig
MWSslk030	C28H36O15	Neohesperidin Dihydrochalcone (Nhdc)	Flavonoids	Chalcones	20702-77-6	3	148815	115017	205583	103197	159107	164938	0.339282	0.693277	0.885936	0.910159	-0.13581	insig
pme2292	C4H12N2	Putrescine	Alkaloids	Alkaloids	110-60-1	3	344843	340530	287444	164448	362026	97068.6	1.14412	0.278413	0.70551	0.640966	-0.64168	down
Wasn005922	C20H34O10	Demethylgeranyl 6-O-xylopyranosyl-glucopyranoside	Others	Others	-	2	1.13641e+07	1.06669e+07	8.83139e+06	1.2952e+07	1.15094e+07	1.32594e+07	1.426	0.0761197	0.692426	1.22222	0.289506	insig
MW0106680	C10H16N2O8	Edetic acid	Organic acids	Organic acids	62-33-9	3	3.88298e+06	2.54241e+06	2.86081e+06	3.53188e+06	3.92092e+06	4.30393e+06	1.26293	0.169175	0.699777	1.26604	0.340327	insig
Sazp010264	C45H70O10	Monogalactosyldiacylglycerol	Lipids	Free fatty acids	-	1	25937.5	728092	645.869	16566.7	10287.9	9252.49	0.316295	0.420808	0.76077	0.0478446	-4.3855	insig
pme3017	C4H9NO2	2-Aminoisobutyric acid	Organic acids	Organic acids	62-57-7	2	2.06965e+06	7.00228e+06	1.50202e+06	1.61491e+06	1.55925e+06	2.01252e+06	0.854999	0.412015	0.76006	0.490514	-1.02763	insig
Zbfn004397	C24H26O12	2-O-caffeoyl-5-O-(3-hydroxy-4-phenoxy)-6-acetylglucose	Phenolic acids	Phenolic acids	-	2	958235	691357	928363	1.02836e+06	1.14166e+06	1059128	1.3832	0.109318	0.692426	1.2526	0.324927	insig
MW0107009	C9H15N3O6	Glutamylasparagine	Amino acids and derivatives	Amino acids and derivatives	36314-37-1	3	298918	539391	453502	264072	335129	268328	1.31372	0.173543	0.699777	0.67156	-0.574412	insig
WaYn000716	C18H28O17	Citric Acid diglucoside	Organic acids	Organic acids	-	2	437456	435621	746573	261129	406864	263263	1.42699	0.143127	0.692426	0.574973	-0.798434	down
Hmcp001636	C23H24O13	Limocitrin-7-O-glucoside	Flavonoids	Flavonols	-	1	7.41684e+06	1.10381e+07	1.45839e+07	8.03325e+06	7.69992e+06	9.12879e+06	0.978688	0.317322	0.719765	0.752506	-0.410224	insig
Lmzn106829	C30H46O3	3-Oxolup-20(29)-en-28-oic acid (Betulonic acid)	Terpenoids	Triterpene	4481-62-3	3	253680	120559	145313	266274	208546	279345	1.22841	0.188362	0.699777	1.45157	0.537613	insig
pmb0876	C21H44NO7P	LysoPE 16:0	Lipids	LPE	53862-35-4	2	322412	270677	235468	323332	300390	891654	1.05096	0.357885	0.73679	1.82893	0.871001	up
Lhhp102901	C20H24O6	3-(α,4-Dihydroxy-3-methoxybenzyl)-4-(hydroxy-3-methoxybenzyl)	Others	Others	-	3	177918	288828	187970	153016	243074	294961	0.17805	0.835364	0.94231	1.0555	0.0779227	insig
MWS201465	C14H18N2O5	Glu-Phe	Amino acids and derivatives	Amino acids and derivatives	20556-22-3	3	136805	152648	195194	263880	190733	246158	1.48305	0.0655735	0.692426	1.44594	0.53201	insig
Zmmp002106	C3H9N3O2	4-methyl-1,5,2,3-dioxadiazinan-2-amine	Nucleotides and derivatives	Nucleotides and derivatives	-	2	3.19978e+06	5.39699e+06	4.13602e+06	7.71445e+06	6.13177e+06	7.27491e+06	1.58705	0.0277134	0.624039	1.6588	0.730138	up
Lmhp008801	C23H42NO7P	LysoPE 18:3	Lipids	LPE	-	2	1.66251e+06	2.01899e+06	2.52539e+06	2.8426e+06	2.05077e+06	3.23892e+06	1.11762	0.216698	0.699777	1.3102	0.38979	insig
mws2523	C12H23O14P	Trehalose 6-phosphate	Others	Saccharides	4484-88-2	3	214306	263647	384665	153318	252402	184977	1.18739	0.21307	0.699777	0.684772	-0.546304	insig
HJAP156	C22H22O12	Laricitrin-3-O-rhamnoside	Flavonoids	Flavonols	-	2	1.13292e+06	1.39169e+06	1.00987e+06	1.44599e+06	1.35621e+06	1.67745e+06	1.37748	0.101651	0.692426	1.26742	0.341891	insig
Lssp210055	C27H30O15	Kaempferol-3-hexoside rhamnose	Flavonoids	Flavonols	-	2	4.72226e+06	876149	889025	1.91805e+06	5.02005e+06	3.92377e+06	0.99245	0.410723	0.76006	1.67429	0.743553	insig
pme1611	C21H22O10	Isohemiphloin	Flavonoids	Flavanones	3682-02-8	2	1.02312e+06	1.13727e+06	1.14364e+06	718058	985925	1.17607e+06	0.853048	0.401064	0.758539	0.871676	-0.198136	insig
MW0153757	C10H18N2O5S	Met-Glu	Amino acids and derivatives	Amino acids and derivatives	14517-44-3	3	113157	118946	125406	232923	162481	234866	1.71324	0.0593355	0.692426	1.76295	0.817992	up
Zmhn002783	C14H14O9	5-O-Galloylshikimic acid	Phenolic acids	Phenolic acids	-	1	1.85269e+06	1.23892e+06	1.14172e+06	1.12603e+06	1.71038e+06	1.45688e+06	0.118382	0.946666	0.984848	1.01417	0.0202926	insig
Jmbp005434	C19H18O9	Gardenin E	Flavonoids	Flavones	29550-07-0	1	4.04029e+06	5.10768e+06	6.84454e+06	4.59683e+06	3.93176e+06	5.79935e+06	0.465998	0.606738	0.852928	0.895915	-0.158567	insig
Zmhp004269	C19H18O8	Skullcapflavone II	Flavonoids	Flavones	55084-08-7	1	5.37175e+06	5.44079e+06	5.93188e+06	5.412e+06	4.63606e+06	6.99882e+06	0.0459573	0.899792	0.966376	1.01806	0.0258271	insig
Lman002731	C15H18O9	Grevilloside F	Phenolic acids	Phenolic acids	1094004-50-8	3	2.00607e+07	1.17367e+07	1.60761e+07	1.39812e+07	2.0975e+07	1.71991e+07	0.456998	0.673711	0.880786	1.08944	0.123586	insig
MWS1848	C8H8O2	Phenyl acetate	Phenolic acids	Phenolic acids	122-79-2	3	59587.6	75510.4	65470.7	98530.6	70713.1	37449.2	0.152131	0.920069	0.973242	1.03053	0.043393	insig
Lazp008642	C15H24O2	1,4-Peroxyaurol-ene	Terpenoids	Sesquiterpenoids	-	1	1.05487e+06	159989	668162	791320	1.02517e+06	799563	0.85234	0.44889	0.767851	1.38928	0.474341	insig
Lmhn002926	C13H12O7	p-Coumaroylmalic acid	Phenolic acids	Phenolic acids	-	3	118804	62707.6	58475.7	72654	94373.6	74946.9	0.212788	0.976773	0.992769	1.00828	0.0118969	insig
Lmyn007883	C16H32O4	9,16-Dihydroxypalmitic acid	Lipids	Free fatty acids	38076-49-2	3	524260	313682	260051	427769	306899	472568	0.456362	0.723651	0.897491	1.09949	0.13684	insig
Zmjp005842	C18H16O8	Chrysosplenol C	Flavonoids	Flavones	23370-16-3	2	7.56121e+06	1.13491e+07	1.32766e+07	7.96682e+06	8.85328e+06	1.28988e+07	0.295348	0.734816	0.901934	0.923323	-0.115093	insig
mws1397	C22H18O10	Epicatechin gallate	Flavonoids	Flavanols	1257-08-5	1	1.46914e+07	1.64702e+07	1.31913e+07	1.21849e+07	1.69381e+07	1.14544e+07	0.646516	0.565542	0.8247	0.914875	-0.128353	insig
Lmsn004092	C23H24O13	1-O-Galloyl-3-O-Feruloyl-β-D-glucose	Phenolic acids	Phenolic acids	-	1	2.49492e+06	2.11486e+06	2.3602e+06	1.61533e+06	1.98624e+06	1.94923e+06	1.52048	0.0435289	0.692426	0.796386	-0.32846	insig
Qatp004010	C15H20O3	Micheliolide	Terpenoids	Sesquiterpenoids	68370-47-8	2	2.27302e+06	1.22649e+06	2.37119e+06	1.36495e+06	3.05592e+06	1.60713e+06	0.0201382	0.939341	0.982808	1.02679	0.0381457	insig
Lcsn000415	C9H16O9	Keto-Deoxy-Nonulonic acid	Organic acids	Organic acids	153666-19-4	1	835700	2293325	1.07391e+06	643712	734677	797915	1.26441	0.272599	0.70551	0.517805	-0.949518	down
Zjyp102918	C15H24O	Epinootkatol	Terpenoids	Sesquiterpenoids	-	1	518237	693343	559861	407498	413064	441596	1.64805	0.0793805	0.692426	0.712504	-0.48903	insig
mws2368	C8H10O2	Tyrosol; 4-Hydroxyphenylethanol	Phenolic acids	Phenolic acids	501-94-0	3	12450.9	26834.4	22460.2	26839.5	19817.4	27067.2	0.740781	0.4705	0.774922	1.194	0.255804	insig
mws1050	C5H9NO4	O-Acetylserine	Amino acids and derivatives	Amino acids and derivatives	5147-00-2	3	447705	318448	300416	367140	368259	416257	0.619373	0.611883	0.853271	1.07978	0.110733	insig
pmb0964	C16H23N5O5	Isopentenyladenine-7-N-glucoside	Nucleotides and derivatives	Nucleotides and derivatives	-	3	8.39416e+06	7.88767e+06	1.24453e+07	1.00283e+07	1.085e+07	9.21753e+06	0.401496	0.787551	0.921251	1.04764	0.0671482	insig
mws0117	C9H10O4	Homovanillic acid; 4-Hydroxy-3-methoxyphenylacetic acid	Phenolic acids	Phenolic acids	306-08-1	2	812004	1.01304e+06	686876	1.59758e+06	670544	947334	0.610958	0.490159	0.789524	1.28008	0.356235	insig
pme1119	C10H12N4O5	Inosine	Nucleotides and derivatives	Nucleotides and derivatives	58-63-9	3	7.23571e+06	1.83808e+06	1.74059e+06	1.00455e+07	9.94858e+06	8.99869e+06	1.48956	0.0747272	0.692426	2.68095	1.42274	up
MWSmce041	C12H14O2	Butylphthalide	Others	Lactones	6066-49-5	3	394384	174092	257442	292380	394193	346600	0.897949	0.4047	0.759293	1.25094	0.32301	insig
Lmqp002627	C9H10O4	Vanillic acid methyl ester	Phenolic acids	Phenolic acids	3943-74-6	2	500073	687832	639383	467816	589898	396863	1.15481	0.193846	0.699777	0.79603	-0.329105	insig
MWSHC2016	C22H18O11	Epigallocatechin-3-O-gallate	Flavonoids	Flavanols	989-51-5	1	1.5819e+07	1.37157e+07	7.21716e+06	1.22756e+07	1.78908e+07	1.15234e+07	0.51611	0.643387	0.868633	1.13436	0.181876	insig
pmn001470	C34H40O19	Arillatose A	Phenolic acids	Phenolic acids	291746-00-4	3	91374.8	158266	86837.6	135414	99066.8	98040.8	0.0533114	0.9629	0.98765	0.988238	-0.0170692	insig
Zahp007439	C10H8O3	3,4-Methylenedioxycinnamaldehyde	Others	Aldehyde compounds	58095-77-5	3	861305	414471	607636	501536	690354	526024	0.230761	0.725824	0.897491	0.912129	-0.132691	insig
mws0832	C10H16N4O3	2-(4-Aminobutanamido)-3-(1-methyl-1H-imidazol-5-yl)propanoic acid	Organic acids	Organic acids	584-85-0	3	59953.1	30748.5	39798.4	39810.7	32202	50548.4	0.1607	0.809441	0.93179	0.939165	-0.0905488	insig
Lssp210352	C26H40O10	Pierisfomoside D	Others	Others	-	2	405915	542963	726230	453188	367454	362356	1.25285	0.21287	0.699777	0.706222	-0.501807	insig
MA10039641	C12H22O11	D-Lactose*	Others	Saccharides	63-42-3	1	2.47437e+07	5.7531e+07	8.58046e+07	3.34936e+07	2.20834e+07	2.7859e+07	1.14603	0.248587	0.70551	0.496409	-1.0104	down
Lmln010063	C14H22O	2,6-Di-tert-butylphenol	Phenolic acids	Phenolic acids	128-39-2	1	3.57066e+06	3.42219e+06	3.71791e+06	3.19076e+06	3.85261e+06	3.70849e+06	0.0367983	0.954312	0.986935	1.00384	0.00552624	insig
MWS4301	C8H8O3	3-hydroxyphenylacetic acid	Phenolic acids	Phenolic acids	621-37-4	3	384288	221142	61032.8	374571	450654	433930	1.17706	0.162166	0.699777	1.88931	0.91786	up
Lmhn003439	C17H20O9	Phellodenol H	Lignans and Coumarins	Coumarins	917092-48-9	1	1916145	1.01715e+06	738048	1.27228e+06	666634	978865	0.502294	0.572262	0.828315	0.794745	-0.331437	insig
MWS201471	C15H23N3O4	Lys-Tyr	Amino acids and derivatives	Amino acids and derivatives	35978-98-4	3	2.66107e+06	4.03286e+06	4.0001e+06	4.96411e+06	2.95671e+06	4.56923e+06	0.621553	0.479808	0.78137	1.16795	0.223974	insig
HX1372	C20H24O7	guaiacylglycerol-β-coniferyl ether	Lignans and Coumarins	Lignans	-	2	1.29856e+06	366788	787312	830519	1.00446e+06	774147	0.440014	0.866759	0.954204	1.0638	0.0892224	insig
Lssp210056	C21H20O12	Quercetin3-O-galactoside*	Flavonoids	Flavonols	-	2	1.49286e+06	6.56252e+06	2.27318e+06	3.67321e+06	2.91532e+06	5.70271e+06	0.623289	0.737659	0.903287	1.19002	0.250991	insig
mws1593	C24H42O21	D-Maltotetraose	Others	Saccharides	34612-38-9	3	38011.5	335531	193955	49076.4	38018.1	53419	1.18037	0.239218	0.699777	0.247602	-2.0139	down
mws3109	C8H9NO3	4-Hydroxy-L-phenylglycine	Amino acids and derivatives	Amino acids and derivatives	32462-30-9	3	106712	63350	55015	132780	28999.8	86965.9	0.0756343	0.831358	0.941935	1.10516	0.144254	insig
Lmsn004384	C29H26O16	1,4-Di-O-galloyl-2-O-p-coumaroyl-β-D-glucose	Phenolic acids	Phenolic acids	-	2	825488	1.64567e+06	1.53546e+06	1.36995e+06	701998	1.06521e+06	0.709102	0.421908	0.76077	0.782994	-0.352927	insig
Lmdn004491	C31H40O15	Martynoside	Phenolic acids	Phenolic acids	67884-12-2	3	28879.8	28650.4	45928.8	32391.6	16867.5	51313.5	0.254376	0.938226	0.982583	0.972101	-0.0408221	insig
Zbn006783	C15H10O7	5,6-Dihydroxylucidin	Quinones	Anthraquinone	-	1	44484.8	38129.5	58535.7	91027.5	64178.6	97481.7	1.60081	0.0464637	0.692426	1.79021	0.840126	up
mws1078	C7H7NO2	Anthranilic Acid	Phenolic acids	Phenolic acids	118-92-3	3	343018	162012	139599	837183	260490	547835	1.34496	0.172967	0.699777	2.55265	1.35199	up
Zmyn000110	C6H14NO8P	D-Glucosamine 1-phosphate	Others	Saccharides	2152-75-2	3	103439	75955.2	245642	107132	91469	77329.9	0.742021	0.445075	0.767306	0.649193	-0.62328	insig
Lmfp009701	C21H36O4	Glycerol 9(E),11(Z),13(E)-octadecatrienoyl ester*	Lipids	Glycerol ester	-	1	371720	572832	402763	842133	429908	561950	0.966384	0.320936	0.719765	1.36122	0.444899	insig
WaYn002469	C20H26O9	4',8''-Bisguaiacylglycerol	Lignans and Coumarins	Lignans	-	1	256917	436522	717529	322846	241804	298959	1.04266	0.3054	0.715245	0.612068	-0.708236	down
mws0724	C10H13N5O6	8-Hydroxyguanosine	Nucleotides and derivatives	Nucleotides and derivatives	3868-31-3	3	46142.7	30437.3	35998.7	67774.7	50244.9	126985	1.45104	0.193874	0.699777	2.17629	1.12187	up
mws0572	C5H7N3O	5-Methylcytosine	Nucleotides and derivatives	Nucleotides and derivatives	554-01-8	3	594013	347291	371029	696496	575967	624334	1.3931	0.116008	0.692426	1.44536	0.531433	insig
Zmdn011161	C15H12O3	Chrysophanol-9-anthrone	Quinones	Anthraquinone	491-58-7	3	588590	370575	452250	397470	688847	438707	0.286983	0.752161	0.90857	1.08049	0.111689	insig
Lmhn003240	C11H10O6	Benzoylmalic acid	Phenolic acids	Phenolic acids	22138-51-8	3	279718	267974	278278	264780	315710	289696	0.817124	0.423524	0.76077	1.05353	0.0752358	insig
Lmbn001467	C7H13NO3	5-Acetamidopentanoic Acid	Organic acids	Organic acids	1072-10-2	3	245244	305161	421396	320542	299588	352595	0.143204	0.995891	0.998265	1.00095	0.00137203	insig
Sacn002893	C17H24O11	10-acetylmonomelittoside	Phenolic acids	Phenolic acids	-	3	1.77793e+06	3.6171e+06	5.59058e+06	2.67005e+06	2.64125e+06	2.35587e+06	0.670267	0.420916	0.76077	0.697928	-0.518849	insig
Lmdp003286	C21H20O12	Isohyperoside*	Flavonoids	Flavonols	35589-21-0	2	2.86204e+07	3.91471e+07	3.7678e+07	5.2188e+07	7.11606e+07	8.26958e+07	1.6864	0.0500258	0.692426	1.95404	0.966457	up
pmb0716	C29H34O17	Tricin-4'-O-glucoside-7-O-glucoside	Flavonoids	Flavones	-	2	201210	1388405	755335	492520	197187	621355	0.557275	0.426586	0.761397	0.5591	-0.838822	insig
pme2289	C20H30O	Retinol (Vitamin A1)	Others	Vitamin	68-26-8	3	496554	438062	483541	589971	489886	558782	1.36624	0.115234	0.692426	1.15547	0.208479	insig
Lmmp102002	C15H22O	1-Cis-5-trans-germacrone	Terpenoids	Sesquiterpenoids	-	2	376637	642557	595155	1.17685e+06	460624	776845	0.912087	0.328747	0.726476	1.49554	0.580662	insig
pmb0532	C10H13N4O8P	Inosine 5'-monophosphate	Nucleotides and derivatives	Nucleotides and derivatives	131-99-7	3	643970	732033	1.26246e+06	1.16106e+06	1.19194e+06	1.32043e+06	1.25666	0.211164	0.699777	1.39226	0.477428	insig
pmn001702	C21H18O12	Tetahydroxyflavone-7-O-glucuronide*	Flavonoids	Flavones	-	3	2.86177e+06	4.31864e+06	4.59121e+06	4.35602e+06	2.87079e+06	3.01082e+06	0.622851	0.515066	0.799972	0.869687	-0.201431	insig
Zmdp000972	C4H9NO2S	S-Methyl-L-cysteine	Amino acids and derivatives	Amino acids and derivatives	1187-84-4	2	5.80277e+06	3.50726e+06	5.53086e+06	1.01715e+07	8.70875e+06	9.52779e+06	1.68342	0.0103597	0.624039	1.91417	0.93672	up
Zmhn001793	C15H18O9	6-O-Caffeoyl-D-glucose*	Phenolic acids	Phenolic acids	-	1	720102	417392	480954	507008	758621	555794	0.575684	0.60421	0.851222	1.12541	0.170456	insig
pmp000275	C30H28O12	Gambiriin A1	Tannins	Tannin	76250-49-2	3	1.46796e+07	2.62862e+06	2.81454e+06	4.82414e+06	1.48944e+07	1.24041e+07	0.887705	0.472042	0.77556	1.59633	0.67476	insig
pmn001637	C20H18O10	Kaempferol-3-O-arabinoside (Juglanin)	Flavonoids	Flavonols	5041-67-8	1	4.81762e+06	4.40733e+06	4.89245e+06	7.22834e+06	7.92874e+06	9.12713e+06	1.81687	0.0197905	0.624039	1.72016	0.782545	up
Wasn006584	C20H20O11	1-Galloyl-6-O-Benzoyl Glucose	Phenolic acids	Phenolic acids	-	2	2.40296e+06	387454	332979	2.51771e+06	2.74865e+06	2.46081e+06	1.35918	0.150902	0.699777	2.47397	1.30683	up
MWSslk060	C18H16O7	Eupatilin (5,7-Dihydroxy-3',4',6-Trimethoxyflavone)*	Flavonoids	Flavones	22368-21-4	1	533070	480830	659768	796738	477436	882010	0.895844	0.324375	0.722968	1.2883	0.365468	insig
pme1292	C8H8O4	Homogentisic acid*	Phenolic acids	Phenolic acids	451-13-8	3	1.41119e+06	2.63323e+06	2.23055e+06	2.83514e+06	2.21299e+06	2.90105e+06	1.01179	0.269219	0.70551	1.26681	0.341198	insig
Lmlp005572	C21H20O10	Galangin-7-O-glucoside	Flavonoids	Flavones	-	3	6392030	3383055	3815450	3842840	7583445	5218940	0.656439	0.519509	0.802044	1.22477	0.292506	insig
pmb1754	C5H15NO4P+	O-Phosphocholine	Alkaloids	Alkaloids	107-73-3	3	4.00528e+06	4.81269e+06	4.95733e+06	4.87749e+06	4.697e+06	4.23304e+06	0.0493228	0.977401	0.992769	1.00234	0.0033721	insig
pme1373	C9H14N3O7P	2'-Deoxycytidine-5'-monophosphate	Nucleotides and derivatives	Nucleotides and derivatives	1032-65-1	3	70569.4	207011	84696	84667.5	95546.2	89229.6	0.487708	0.549409	0.814775	0.743751	-0.427109	insig
Hmyn007168	C22H45O9P	LysoPG 16:0	Lipids	Glycerol ester	-	3	417130	377897	274006	699805	587813	811572	1.70742	0.0156284	0.624039	1.96363	0.973526	up
mws2367	C14H20O7	Salidroside	Phenolic acids	Phenolic acids	10338-51-9	1	6.94181e+06	2.23621e+07	1.64086e+07	8.19466e+06	8.62419e+06	7.68807e+06	1.1105	0.255799	0.70551	0.53611	-0.8994	down
MWSmce203	C12H22O11	D-Cellobiose	Others	Saccharides	528-50-7	3	445079	841678	1.31295e+06	482465	437113	401008	1.27393	0.2305	0.699777	0.507974	-0.977174	down
pmn001660	C20H30O7	Cinncassiol A	Terpenoids	Sesquiterpenoids	73599-11-8	2	2.39633e+06	1.22106e+07	1.96247e+07	2.48195e+06	1.87782e+06	2.04648e+06	1.3689	0.203991	0.699777	0.187144	-2.41778	down
mws0847	C6H7N5	1-Methyladenine	Nucleotides and derivatives	Nucleotides and derivatives	5142-22-3	2	487370	508252	323766	488829	269801	370196	0.663749	0.501748	0.796953	0.855568	-0.225045	insig
Hmcp001598	C27H30O16	Isorhamnetin-3-O-(2''-O-xylosyl)glucoside	Flavonoids	Flavonols	-	1	1.36394e+06	3.90829e+06	3.60158e+06	994140	1.4862e+06	1.88592e+06	1.19252	0.194515	0.699777	0.492039	-1.02315	down
Wcgp003250	C10H10O2	2-Methyl-3-hydroxyindan-1-one	Others	Others	-	1	7.65687e+06	7.73169e+06	9.19235e+06	8.9508e+06	1.36818e+07	7.14732e+06	0.690226	0.470512	0.774922	1.21151	0.276802	insig
Wagp009874	C20H20O9	3',4'-Dihydroxy-5,6,7,8,5'-Pentamethoxyflavone*	Flavonoids	Flavones	-	1	1.28409e+06	1.47525e+06	1.6854e+06	1.419e+06	1.10337e+06	1.6818e+06	0.397025	0.715898	0.895488	0.945874	-0.0802802	insig
MWSmce207	C6H6N2O	Acetylpyrazine	Alkaloids	Alkaloids	22047-25-2	2	669547	1.51748e+06	1.2785e+06	1.20608e+06	744760	1.05827e+06	0.337097	0.631684	0.864254	0.868299	-0.203736	insig
Lmfn003760	C21H18O13	Quercetin-4'-O-glucuronide*	Flavonoids	Flavonols	201463-36-7	1	341011	845720	987665	614337	538047	939693	0.0830501	0.912441	0.96882	0.962142	-0.0556787	insig
MWSslk083	C9H12O4	4-Hydroxy-3,5-dimethoxybenzyl alcohol	Phenolic acids	Phenolic acids	530-56-3	3	22101.6	27611.9	24445.5	20097.7	29492.9	10209.4	0.817962	0.484701	0.783989	0.806375	-0.310477	insig
Lmhn004030	C15H14O6	5,7,3',4',5'-Pentahydroxyflavan (Tricetiflavan)	Flavonoids	Flavanols	-	2	124601	145106	195570	107494	174649	139933	0.453864	0.641772	0.868547	0.907151	-0.140586	insig
Wafn015217	C20H40O3	Hydroxyicosanoic Acid	Lipids	Free fatty acids	-	2	107753	22900.4	32813.4	135570	39177.5	130193	0.935732	0.317358	0.719765	1.86545	0.899526	insig
Hmln002149	C29H36O15	Acteoside; Verbascoside	Phenolic acids	Phenolic acids	61276-17-3	3	380495	72147.2	103375	261643	323130	255617	1.037	0.436888	0.763796	1.51145	0.59593	up
mws0715	C13H16N2O4	Phenylacetyl-L-glutamine	Amino acids and derivatives	Amino acids and derivatives	28047-15-6	3	21112.3	30551.7	23900	14780.6	11973.4	40023.4	0.58095	0.779325	0.919775	0.88372	-0.178338	insig
MWS1926	C6H13NO2	DL-Leucine*	Amino acids and derivatives	Amino acids and derivatives	328-39-2	1	570604	1.42582e+06	2.50357e+06	1.94808e+06	953236	1.59704e+06	0.242775	0.999368	0.999549	0.999638	-0.000521646	insig
mws1587	C6H13NO2	L-Norleucine*	Amino acids and derivatives	Amino acids and derivatives	327-57-1	1	570604	1.42582e+06	2.50357e+06	1.94808e+06	953236	1.59704e+06	0.242775	0.999368	0.999549	0.999638	-0.000521646	insig
MWS00411g	C6H11NO4	L-2-Aminoadipate	Amino acids and derivatives	Amino acids and derivatives	1118-90-7	3	150668	161775	68736.4	146570	162992	175739	0.90374	0.358965	0.73679	1.27316	0.34841	insig
Lskp211454	C30H48O6	2,3,19,23-Tetrahydroxyolean-12-en-28-oic acid (Sericic acid)	Terpenoids	Triterpene	-	1	45873.3	24641.8	41887.7	44948.7	52754	46702.7	1.09014	0.238107	0.699777	1.28471	0.361447	insig
pme3207	C6H6O4	Muconic acid	Organic acids	Organic acids	1119-72-8	3	6.84924e+06	1.71865e+07	1.71897e+07	6.87326e+06	6.88648e+06	6.86862e+06	1.32317	0.184569	0.699777	0.50038	-0.998904	down
mws0712	C5H9NO3	N-Propionylglycine	Amino acids and derivatives	Amino acids and derivatives	21709-90-0	3	307791	398766	308355	361939	385033	357519	0.858529	0.430147	0.762811	1.08826	0.122027	insig
pme0241	C7H6O2	Benzoic acid	Phenolic acids	Phenolic acids	65-85-0	3	981842	945008	1.15888e+06	1.0312e+06	1.05236e+06	1.80274e+06	0.880151	0.40476	0.759293	1.25945	0.332789	insig
Wbtp004352	C16H14O7	1,3-dihydroxy-4,6,8-trimethoxyxanthen-9-one	Flavonoids	Other Flavonoids	-	2	3.32674e+07	2.17072e+07	1.48877e+07	3.49652e+07	3.0679e+07	3.75039e+07	1.26935	0.164224	0.699777	1.47645	0.562131	insig
Lazp005033	C20H24O5	Divanillyltetrahydrofuran	Lignans and Coumarins	Lignans	-	3	473233	632058	577605	485818	511835	355192	1.17059	0.177206	0.699777	0.803879	-0.31495	insig
WaYn003084	C24H30O13	Guaiacylglycerol 8-O-(1''-O-Glucosyl)Vanillic Acid Ether	Phenolic acids	Phenolic acids	-	2	960626	895447	711266	1.4416e+06	573579	608988	0.216543	0.953736	0.986935	1.02214	0.0315863	insig
Ymmg000003	C15H24O	rosacorenol	Terpenoids	Sesquiterpenoids	-	2	1.21552e+06	749110	838986	1.0217e+06	961919	980937	0.474896	0.744248	0.906775	1.0574	0.0805248	insig
Lmsn005333	C22H22O11	4-O-Galloyl-1-O-Cinnamoyl-β-D-glucose	Phenolic acids	Phenolic acids	-	3	424087	261004	209347	444834	70020	593823	0.101169	0.703856	0.891805	1.23952	0.309786	insig
Zahn005516	C10H12O4	3,4,5-trimethoxybenzaldehyde	Phenolic acids	Phenolic acids	86-81-7	3	382618	226732	120221	471665	515966	123390	0.537563	0.441251	0.767306	1.52284	0.606766	insig
pme3009	C6H6O6	trans-Aconitic acid	Organic acids	Organic acids	4023-65-8	3	2.59953e+06	2.16908e+06	2.51374e+06	2.29147e+06	2.20147e+06	2.34854e+06	0.849964	0.382486	0.745002	0.939461	-0.0900953	insig
Zmjp003597	C19H32O8	Ampelopsisionoside	Others	Ketone compounds	-	3	498633	529933	610014	738033	404029	524506	0.0642411	0.93478	0.981382	1.01708	0.0244342	insig
mws0089	C21H20O11	Kaempferol-7-O-glucoside	Flavonoids	Flavonols	16290-07-6	3	8.11089e+06	7.11243e+06	4.1374e+06	6.80015e+06	8.08351e+06	9.82452e+06	0.957492	0.30048	0.712989	1.2762	0.351856	insig
pme0193	C5H10N2O3	L-Glutamine	Amino acids and derivatives	Amino acids and derivatives	56-85-9	1	4.81314e+06	1.52553e+07	12216636	2.45197e+06	3.5338e+06	2.46506e+06	1.61105	0.12267	0.692426	0.261756	-1.9337	down
Zbln000478	C14H24O9	2-(4-hydroxy-1-((3,4,5-trihydroxy-6-(hydroxymethyl)tetrahydro-2H-pyran-2-yl)oxy)cyclohexyl)acetic acid	Others	Saccharides	-	2	33602.2	54555.3	189650	51360.4	76597.5	32750	0.523496	0.512133	0.798125	0.578486	-0.789645	insig
Wagp009533	C20H20O8	5-Hydroxy-6,7,3',4',5'-Pentamethoxyflavone	Flavonoids	Flavones	29215-55-2	2	110856	149630	103934	179758	222380	167007	1.5911	0.0372657	0.668423	1.56178	0.643193	up
Wasn002449	C19H26O13	Protocatechuic acid 1-O-Rutinoside	Phenolic acids	Phenolic acids	-	2	427984	386879	570047	277165	440441	372528	1.04673	0.250876	0.70551	0.787151	-0.345287	insig
pmb0786	C6H13NO5	D-Glucosamine	Others	Saccharides	3416-24-8	3	430788	361640	489577	474648	383642	316386	0.588151	0.577796	0.831283	0.91628	-0.126139	insig
Zaxn005611	C21H32O2	Methyl abieta	Terpenoids	Ditepenoids	-	3	717909	652963	709003	733151	677294	703427	0.397729	0.685999	0.884511	1.01635	0.0233914	insig
Lmfn003630	C20H18O12	Myricetin-3-O-xyloside*	Flavonoids	Flavonols	-	1	1.10101e+06	853433	680962	1.28646e+06	1.33096e+06	1.28537e+06	1.55501	0.0720095	0.692426	1.48091	0.566482	insig
pmp000444	C30H46O5	27,28-Dicarboxyl ursolic acid	Terpenoids	Triterpene	-	2	599425	197083	546460	630263	611319	738361	1.0656	0.229249	0.699777	1.4743	0.560034	insig
pme0170	C8H16N4O3	N-Acetyl-L-Arginine	Amino acids and derivatives	Amino acids and derivatives	155-84-0	3	2.56364e+06	2.73424e+06	1.4349e+06	2.13376e+06	1.68955e+06	1.50975e+06	0.780912	0.379155	0.745002	0.792103	-0.336239	insig
pmn001376	C20H24O7	Olivil	Lignans and Coumarins	Lignans	2955-23-9	3	21675	10005	17000.9	26675	21675	35010	1.3735	0.0898472	0.692426	1.71238	0.776001	up
ML10177402	C7H7NO3	4-Aminosalicylic acid	Phenolic acids	Phenolic acids	65-49-6	3	65964	51770.2	31580.8	136656	115681	147685	1.71615	0.00369569	0.624039	2.67905	1.42172	up
MWS201387	C10H20N6O4	Asn-Arg	Amino acids and derivatives	Amino acids and derivatives	2478-01-5	3	282669	230446	259669	221977	314146	241632	0.00321821	0.96169	0.98765	1.00643	0.00925221	insig
Lhhp120823	C11H12O3	Eugenyl formate	Others	Others	-	2	2.3907e+06	1.95525e+06	2.45314e+06	2.49511e+06	3.17061e+06	1.63997e+06	0.175912	0.747469	0.907611	1.07451	0.103679	insig
Hmyn001360	C18H20O4	Doitungbiphenyl A	Phenolic acids	Phenolic acids	-	2	1.41595e+07	4.11369e+07	3.37342e+07	1.47959e+07	1.61635e+07	1.3913e+07	1.25374	0.208221	0.699777	0.504012	-0.988471	down
Hmtp000776	C8H9NO3	4,5,6-Trihydroxy-2-cyclohexen-1-ylideneacetonitrile	Alkaloids	Alkaloids	-	2	203206	355216	254041	491935	359805	428981	1.47532	0.058028	0.692426	1.57634	0.656581	up
mws0976	C9H12N2O6	β-Pseudouridine	Nucleotides and derivatives	Nucleotides and derivatives	1445-07-4	3	48207.8	59671	79549.6	57473	65215.3	68972	0.257269	0.895791	0.96448	1.02258	0.0322125	insig
MWSmce448	C5H6N2O2	Imidazol-1-yl-acetic acid	Alkaloids	Alkaloids	22884-10-2	3	3.98612e+06	7.01998e+06	5.53378e+06	8.28273e+06	1.33874e+07	1.11366e+07	1.60184	0.0456268	0.692426	1.98349	0.988042	up
Zmhn001926	C13H16O8	1-O-Salicyloyl-β-D-glucose	Phenolic acids	Phenolic acids	60517-74-0	1	9.80188e+06	5.90919e+06	6.68086e+06	2.14567e+07	1.49959e+07	2.22575e+07	1.74109	0.0184645	0.624039	2.62193	1.39063	up
MWS20987	C7H15N3O2	N5-(1-Iminoethyl)-L-ornithine	Amino acids and derivatives	Amino acids and derivatives	36889-13-1	3	1.33094e+06	346290	393805	945374	1.42554e+06	1.02907e+06	1.13579	0.303717	0.712989	1.64168	0.715169	up
pmb0885	C18H26O3	4-Oxo-9Z,11Z,13E,15E-Octadecatetraenoic Acid	Lipids	Free fatty acids	-	3	107349	285869	106069	120186	97097.5	92455	0.905204	0.401165	0.758539	0.620363	-0.688816	insig
Wagp008324	C21H22O8	5,6,2',3',4',6'-Hexamethoxyflavone	Flavonoids	Flavones	-	2	82771.3	120409	95230.8	56039	70462.5	62351.3	1.63138	0.0664052	0.692426	0.63286	-0.660041	down
MWSmce039	C6H5NO2	Isonicotinic acid	Others	Vitamin	55-22-1	3	790661	575017	471953	1.30945e+06	436499	1.56757e+06	0.915468	0.284751	0.708744	1.80314	0.850515	insig
Lmfn001344	C20H20O13	Maplexin C (2,3-Di-O-Galloyl-1,5-Anhydro-D-Glucitol)*	Phenolic acids	Phenolic acids	-	1	2846505	1.72199e+06	1.33336e+06	4357340	976424	4142745	0.54751	0.396362	0.756115	1.60568	0.683188	insig
pme3311	C6H14O12P2	D-Fructose-1,6-biphosphate	Others	Saccharides	488-69-7	3	206008	226947	190450	166750	294441	165045	0.147793	0.984695	0.995383	1.00454	0.00653658	insig
Zbdp007159	C19H18O7	5-Hydroxy-7,2',4',5'-tetramethoxyisoflavone; Robustigenin	Flavonoids	Isoflavones	-	3	3.1325e+06	5.53751e+06	5.21846e+06	3.331e+06	3.36338e+06	5.06114e+06	0.59664	0.497039	0.793619	0.846423	-0.240549	insig
Labn004865	C21H22O10	Hydroxy isoliquiritigenin glucoside	Flavonoids	Chalcones	-	1	3.06265e+07	6.24133e+06	9.1806e+06	1.07107e+07	4.09639e+07	1.71959e+07	0.691595	0.561106	0.821837	1.49561	0.580733	insig
Wayn005852	C15H8O11S	3-O-Methylellagic acid 4-sulfate*	Tannins	Tannin	-	3	74297.4	82516.4	28404.5	112153	100091	114065	1.30762	0.0995549	0.692426	1.76175	0.81701	up
pmb2857	C11H19NO9	L-Glutamic acid-O-glycoside	Amino acids and derivatives	Amino acids and derivatives	-	3	111350	187368	216020	148416	87340.4	95386.2	1.2082	0.184633	0.699777	0.643323	-0.636385	down
Yaap001430	C13H16O10	3-O-galloyl-beta-d-glucose*	Phenolic acids	Phenolic acids	-	1	1.15908e+06	1.32121e+06	918002	1.13837e+06	1.11337e+06	1.24608e+06	0.321941	0.80976	0.93179	1.02929	0.0416445	insig
Wchn002309	C20H20O14	3,4-Di-O-Galloyl-D-Glucose*	Phenolic acids	Phenolic acids	-	1	5.27983e+06	1.76684e+07	5.09811e+06	4.88022e+06	4.89184e+06	4.65666e+06	0.960755	0.389142	0.749969	0.514459	-0.958871	insig
Lssp210305	C30H46O4	3-Hydroxy-18-oxoursan-28,13-olide	Terpenoids	Triterpene	-	3	511090	499402	609970	461546	456175	425049	1.51411	0.107211	0.692426	0.828634	-0.271193	insig
Lmsp013224	C29H46O	Stigmasta-4,22-Dien-3-One	Steroids	Steroid	20817-72-5	3	844502	635921	917624	703752	865362	749734	0.180714	0.802503	0.928844	0.966974	-0.0484515	insig
Lmbn002737	C8H8O	3-Methylbenzaldehyde	Others	Aldehyde compounds	620-23-5	3	134921	120920	125465	116269	22613.3	114109	0.95616	0.299335	0.712989	0.663486	-0.591862	insig
pmp000789	C19H18O8	Casticin (5,3'-Dihydroxy-3,6,7,4'-Tetramethoxyflavone)	Flavonoids	Flavones	479-91-4	1	984529	804555	945641	1.53429e+06	889506	1.93713e+06	1.24607	0.21481	0.699777	1.59465	0.673238	up
Zasp102439	C8H7N	m-Aminophenylacetylene	Alkaloids	Alkaloids	54060-30-9	1	3.3611e+06	4.67153e+06	6.86143e+06	7.48982e+06	5.037e+06	7.68348e+06	1.04569	0.25557	0.70551	1.35694	0.440354	insig
pmd0160	C21H44NO7P	LysoPE 16:0(2n isomer)	Lipids	LPE	-	3	3.81633e+06	2.88332e+06	2.89494e+06	4.62463e+06	2.69486e+06	5.53936e+06	0.904486	0.324506	0.722968	1.34022	0.422467	insig
Wafn003834	C21H36O11	Hydroxygeranyl 6-O-xylopyranosyl-glucopyranoside	Others	Others	-	3	5.38031e+06	7.65406e+06	7.14858e+06	7.14319e+06	5.92785e+06	7.46886e+06	0.176117	0.894289	0.963356	1.01769	0.025292	insig
Lmbn005287	C18H32O4	7S,8S-DiHODE; (9Z,12Z)-(7S,8S)-Dihydroxyoctadeca-9,12-dienoic acid*	Lipids	Free fatty acids	143288-65-7	3	35923.8	47040.3	46990.9	41374.9	38046.5	36905.6	0.901736	0.34588	0.732672	0.895133	-0.159826	insig
Lmmp002796	C27H30O17	Gossypetin-3-O-rutinoside	Flavonoids	Flavonols	-	1	2.16894e+06	1.05423e+06	2.30165e+06	2.54457e+06	1.67912e+06	2.26733e+06	0.640409	0.537361	0.813185	1.17489	0.23252	insig
Hmcp003223	C17H14O8	Limocitrin (5,7,4'-trihydroxy-8,3'-dimethoxyflavone)	Flavonoids	Flavonols	489-33-8	3	412297	406718	452108	818174	366027	939538	1.11852	0.244381	0.702717	1.67076	0.740504	up
Sacn003282	C17H24O11	10-hydroxymajoroside	Phenolic acids	Phenolic acids	-	3	219034	249049	311365	335892	245480	276882	0.627651	0.527137	0.809086	1.1011	0.138951	insig
Wbmp003697	C13H20O2	(R)-3-(3'-Hydroxybutyl)-2,4,4-trimethylcyclohexa-2,5-dienone	Terpenoids	Sesquiterpenoids	-	2	664960	1.11803e+06	690826	1.09069e+06	774878	1.20214e+06	0.883271	0.368029	0.743359	1.24007	0.310421	insig
Wbwn004958	C25H32O10	Schizandriside	Lignans and Coumarins	Lignans	71222-06-5	2	3.25938e+06	2.12406e+06	3.528e+06	3.51906e+06	4.03805e+06	3.04798e+06	0.889417	0.344321	0.732672	1.19005	0.251024	insig
Zjmp102709	C30H46O5	3-Hydroxyolean-12-ene-28,29-dioic acid (Serratagenic Acid)(iso-1)	Terpenoids	Triterpene	-	2	494701	87919	169852	707240	495572	530496	1.354	0.10137	0.692426	2.30349	1.20382	up
pme2266	C10H16N2O3S	Biotin	Others	Vitamin	58-85-5	3	554827	468018	413886	812769	481258	588272	1.09159	0.265435	0.70551	1.31013	0.389705	insig
pmb2591	C13H14N2O3	N-Acetyl-L-Tryptophan	Amino acids and derivatives	Amino acids and derivatives	1218-34-4	3	434375	473022	345231	358122	380242	324136	1.13926	0.230745	0.699777	0.848217	-0.237495	insig
mws1080	C12H22O11	Galactinol	Others	Saccharides	3687-64-7	1	635528	1.62333e+06	2.59779e+06	742790	749334	826820	1.08089	0.273778	0.70551	0.477478	-1.06649	down
Hmqn003268	C15H12O7	5,7,3',4',5'-Pentahydroxydihydroflavone	Flavonoids	Flavanones	-	2	1.60595e+06	1.26386e+06	1.19381e+06	926820	903152	1.57854e+06	0.823063	0.451756	0.768916	0.838788	-0.253622	insig
Wbmn003453	C23H30O12	6-O-Vanilloylajugol	Terpenoids	Monoterpenoids	124168-04-3	2	96444.4	75294.2	103941	219730	119420	178723	1.55816	0.0991366	0.692426	1.87854	0.90961	up
MWSmce412	C12H16O2	Senkyunolide A	Others	Lactones	63038-10-8	2	896405	306410	738392	492481	828152	551872	0.0932947	0.917405	0.972518	0.964608	-0.0519852	insig
Zazp002547	C11H12N2O2	cyclo-(Gly-Phe)	Amino acids and derivatives	Amino acids and derivatives	10125-07-2	1	587650	1.24308e+06	1.99542e+06	3.26704e+06	1.82545e+06	3.07738e+06	1.36427	0.0766662	0.692426	2.13527	1.09442	up
pmn001529	C28H22O17	3,4,5-Tri-O-Galloylshikimic acid	Phenolic acids	Phenolic acids	-	2	8.62309e+06	1.88525e+07	9.85262e+06	8.67829e+06	8.94433e+06	6.29843e+06	1.12786	0.298246	0.712587	0.64083	-0.641987	down
Zmcp102201	C12H12O3	Senkyunolide B	Others	Lactones	93236-67-0	1	2.1317e+07	3.35959e+06	1.56317e+07	1.45213e+07	1.93236e+07	1.31066e+07	0.60579	0.724884	0.897491	1.16481	0.220092	insig
Cmyp007180	C11H16O2	Dihydroactinidiolide	Others	Lactones	17092-92-1	2	4.56583e+06	1.64526e+06	1.89278e+06	1.73315e+06	3.14971e+06	1.80667e+06	0.303341	0.68254	0.884256	0.825473	-0.276707	insig
Zbyp002336	C21H24O11	p-galloyl-oxyphenyl-β-D-glucoside	Phenolic acids	Phenolic acids	-	1	1.33279e+06	2.54248e+06	603958	2.11926e+06	1.6153e+06	2.21562e+06	0.852167	0.483084	0.783365	1.32839	0.409684	insig
MWS201447	C12H16N2O3	Phe-Ala	Amino acids and derivatives	Amino acids and derivatives	3918-87-4	3	61963.5	56231.1	96705	64467.4	70088.4	66383.5	0.208486	0.749122	0.90857	0.935038	-0.096903	insig
Latp002963	C19H22O10	5-Acetonyl-6-glucosyl-7-hydroxy-2,6-methylchromone	Others	Chromone	-	3	21436485	2.42761e+07	32239580	26545000	22244475	25848925	0.219745	0.775246	0.918162	0.957489	-0.0626715	insig
Lmyn004187	C21H10O12	Flavogallonic Acid Dilactone	Tannins	Tannin	103744-88-3	3	131721	105693	104860	109732	127231	121297	0.522869	0.63541	0.864931	1.04671	0.0658558	insig
pmb0108	C19H18O8	Feruloyl syringic acid	Phenolic acids	Phenolic acids	-	3	710996	456500	505349	582382	753520	599321	0.843876	0.415513	0.76006	1.15684	0.210195	insig
Yalp003420	C10H10O2	2-(furan-2-ylmethyl)-5-methylfuran	Others	Others	13678-51-8	3	20882270	11633590	16369125	18309200	15641990	18407430	0.479668	0.714473	0.895488	1.07106	0.0990357	insig
pme3337	C14H17N5O8	Succinyladenosine	Nucleotides and derivatives	Nucleotides and derivatives	4542-23-8	2	1.91435e+06	1.20822e+06	1.74938e+06	2.29856e+06	2.90912e+06	2.87961e+06	1.60597	0.0214575	0.624039	1.65997	0.731158	up
Hmcp009963	C11H18NO+	Candicine	Alkaloids	Phenolamine	6656-13-9	2	1.66779e+07	6.05213e+06	1.24179e+07	7.31608e+06	1.16498e+07	8.24486e+06	0.520995	0.493799	0.792144	0.774176	-0.369266	insig
Zjyp102916	C15H24O	(1R,4aR,7R,8aR)-1,4a,8a-trimethyl-7-(prop-1-en-2-yl)-deca-hydronaphthalen-1-ol(iso-1)	Terpenoids	Sesquiterpenoids	-	1	945121	478054	664125	766986	719282	505804	0.108652	0.852458	0.950326	0.954377	-0.0673688	insig
Lmhn001386	C12H12O9	Vnilloyltartaric acid	Phenolic acids	Phenolic acids	-	3	77259	106130	111462	106779	86880	81301.4	0.426348	0.642748	0.868547	0.93254	-0.100762	insig
MWSHY0094	C22H18O11	Gallocatechin gallate*	Flavonoids	Flavanols	4233-96-9	1	20286060	7.90695e+06	4673815	17006170	5.64926e+06	5.75615e+06	0.18569	0.819329	0.936625	0.864446	-0.210153	insig
pmb3055	C22H26O14	p-Coumaroylquinic acid-4'-O-glucuronide	Phenolic acids	Phenolic acids	-	3	720350	186669	262688	419016	668309	437242	0.812984	0.569751	0.826909	1.30337	0.382252	insig
pmn001511	C13H18O7	3-Hydroxy-5-Methylphenol-1-O-Glucoside	Phenolic acids	Phenolic acids	-	3	65272.4	106248	99250.7	76245.4	44628.8	78931.4	1.0301	0.232625	0.699777	0.737913	-0.438477	insig
Lmsp102910	C30H46O5	3-Hydroxyolean-12-ene-27,28-dioic acid (Cincholic acid)	Terpenoids	Triterpene	5948-32-3	2	676107	136267	335500	354812	813958	625853	0.92738	0.356726	0.73679	1.56343	0.644717	insig
MWS4396	C11H8O3	1-Hydroxy-2-Naphthoic Acid	Organic acids	Organic acids	86-48-6	3	114578	127840	104180	115587	112316	109543	0.364463	0.7037	0.891805	0.973596	-0.0386042	insig
Ydhp013752	C26H42O11	rhodomoside B	Terpenoids	Ditepenoids	-	3	426289	785957	498827	374305	157634	577195	0.994038	0.287645	0.711821	0.64821	-0.625468	insig
YC512118	C18H35NO	Oleamide (9-Octadecenamide)	Lipids	Free fatty acids	301-02-0	3	39115.9	34679.9	26947.3	24873.5	21475.5	22534.5	1.59133	0.086642	0.692426	0.683754	-0.548452	insig
NK10253223	C8H9NO3	2-Amino-3-methoxybenzoic acid	Phenolic acids	Phenolic acids	3177-80-8	3	466450	454193	262133	152257	419305	731577	0.0889832	0.839901	0.942571	1.10176	0.139813	insig
MWS4309	C13H15N3O3	Glycyl-tryptophan	Amino acids and derivatives	Amino acids and derivatives	2390-74-1	3	140817	194318	85030	209190	179049	175913	1.0739	0.264131	0.70551	1.34269	0.425131	insig
ZbWp002423	C10H13NO2	N-methylphenylalanine	Amino acids and derivatives	Amino acids and derivatives	-	1	559060	986331	672142	1.14921e+06	1.04323e+06	1.14751e+06	1.48273	0.0904878	0.692426	1.50616	0.590872	up
Zbsp004940	C10H8O4	6-Hydroxy-7-methoxycoumarin*	Lignans and Coumarins	Coumarins	-	3	3.67429e+06	2.2678e+06	2.21803e+06	2.3662e+06	2.41463e+06	2945150	0.158545	0.798531	0.927587	0.946797	-0.0788732	insig
Walp002129	C16H20O10	4-Acetoxy-3-Methoxybenzoic Acid glucoside	Phenolic acids	Phenolic acids	-	3	1.48669e+06	1.57162e+06	1.35199e+06	1.56787e+06	1.78744e+06	1.76419e+06	1.46712	0.0671871	0.692426	1.16081	0.215126	insig
Hmlp006964	C12H12O5	5,6,7-Trimethoxycoumarin*	Lignans and Coumarins	Coumarins	55085-47-7	2	319488	71473.8	218735	277404	461452	201925	0.887725	0.354744	0.73679	1.54303	0.625769	insig
Lmyn012331	C18H34O2	Petroselinic acid*	Lipids	Free fatty acids	593-39-5	3	623093	735621	543214	1.01149e+06	1.12463e+06	2.0336e+06	1.60001	0.140753	0.692426	2.19236	1.13249	up
Wasn003200	C16H18O11	O-Feruloylgalactaric acid	Phenolic acids	Phenolic acids	-	1	482081	464242	721465	420842	645246	556512	0.0948447	0.893755	0.963356	0.972905	-0.0396285	insig
Lagp003663	C24H26O12	7,3',4'-Trihydroxyquercetin glucoside	Flavonoids	Flavones	-	1	38915415	2.79547e+07	45663225	45213865	44196210	57894250	1.21598	0.164545	0.699777	1.30898	0.388447	insig
MWSHY0199	C28H24O16	Quercetin-3-O-(6''-O-galloyl)galactoside	Flavonoids	Flavonols	53171-28-1	1	806803	2.39567e+06	1.90392e+06	1.1042e+06	1.84986e+06	1.54386e+06	0.123648	0.722697	0.897314	0.880841	-0.183046	insig
Xmcn006579	C21H36O7	Atractyloside C	Terpenoids	Sesquiterpenoids	-	2	830157	1.48467e+06	1.23701e+06	674330	648391	1.215e+06	1.02386	0.272045	0.70551	0.714481	-0.485033	insig
pmp001047	C16H26O8	Jasminoside G	Terpenoids	Monoterpenoids	871589-35-4	2	1.9794e+06	2.57765e+06	2.0433e+06	2.00126e+06	1.84147e+06	1.9795e+06	1.06198	0.303218	0.712989	0.882109	-0.180972	insig
Wcgn008207	C12H16O4	Aspidinol	Others	Others	519-40-4	2	42602.7	53884.1	50841.4	24465	24067.6	50020.6	1.25392	0.189993	0.699777	0.668937	-0.580059	insig
MW0112142	C18H32O15	2'-Fucosyl-D-lactose	Others	Saccharides	41263-94-9	3	5.09907e+06	2.61274e+07	2.66051e+07	3.05005e+06	3.19957e+06	3.34509e+06	1.53659	0.151461	0.699777	0.165908	-2.59154	down
MWS2010	C9H10N2O5	3-nitro-L-tyrosine	Amino acids and derivatives	Amino acids and derivatives	621-44-3	3	214909	288685	296685	159836	245937	220611	1.1223	0.187213	0.699777	0.782708	-0.353454	insig
mws1589	C18H32O16	D-Panose*	Others	Saccharides	33401-87-5	2	2.47865e+06	1.38403e+07	9.44196e+06	3.05063e+06	1.99112e+06	2.51295e+06	1.29596	0.207096	0.699777	0.293262	-1.76974	down
mws0057	C21H22O11	Eriodictyol-7-O-glucoside*	Flavonoids	Flavanones	38965-51-4	3	1.84206e+06	1.06376e+06	922715	1.1528e+06	1.78064e+06	1.88919e+06	0.830393	0.419384	0.76077	1.25966	0.333029	insig
Qmcp102604	C21H28O8	Shizukanolide 8-O-β-D-glucopyranoside	Terpenoids	Sesquiterpenoids	-	1	2.95843e+06	1.5272e+06	1.67098e+06	5.1976e+06	8.45841e+06	6.55242e+06	1.7403	0.0228478	0.624039	3.28239	1.71475	up
pmp000008	C19H18O7	5-Hydroxy-6,7,3',4'-tetramethoxyflavone	Flavonoids	Flavones	21763-80-4	2	338633	338402	413006	419405	393940	487853	1.31673	0.134442	0.692426	1.19371	0.255458	insig
Cmsn002383	C25H34O11	(7S,8S-Threo-3',4,7,9-tetrahydroxy-3-methoxy-8-O-4'-neolignan-9'-O-rhamnoside	Lignans and Coumarins	Lignans	-	1	1.88212e+07	1.12959e+07	1.56222e+07	2.35179e+07	1.6948e+07	1.82117e+07	1.09708	0.220216	0.699777	1.28287	0.359375	insig
Hmln003754	C26H34O11	Icariside E5	Others	Ketone compounds	126176-79-2	1	626761	428561	925628	640659	448443	587809	0.474779	0.56709	0.825681	0.846518	-0.240387	insig
Laln005325	C21H30O11	3,4-dihydroxyallyl benzene-4-O-[α-L-rhamnosyl-(1→6)]-β-D-glucopyranoside	Phenolic acids	Phenolic acids	-	2	120249	497540	190994	119107	146677	174458	0.848247	0.400044	0.758539	0.544326	-0.877457	insig
pmp000237	C26H26O15	Apigenin-6-C-(2''-glucuronyl)xyloside	Flavonoids	Flavones	-	3	4491415	2284855	3617035	1.18738e+06	5565020	1.55745e+06	0.713989	0.684872	0.884511	0.799538	-0.322761	insig
Wdzp007419	C15H22O2	1β-hydroxy-β-cyperone	Terpenoids	Sesquiterpenoids	-	2	256805	489748	676923	261599	359302	266809	1.04525	0.276836	0.70551	0.623621	-0.681258	down
Lasp002993	C26H30O9	Isobavachalcone glucoside	Flavonoids	Chalcones	-	2	372155	1.46644e+06	460750	695030	1.32095e+06	614660	0.499104	0.805953	0.931206	1.14408	0.194192	insig
Wagp006988	C19H18O7	4'-Hydroxy-5,6,7,8-Tetramethoxyflavone	Flavonoids	Flavones	36950-98-8	1	729386	906907	741621	703380	754637	1.02409e+06	0.253874	0.780826	0.920535	1.04382	0.0618665	insig
mws5035	C15H22N2O3	L-Leucyl-L-phenylalanine	Amino acids and derivatives	Amino acids and derivatives	56217-82-4	3	74857.8	52765.3	74161	77341.7	85563.5	78023.4	1.1683	0.206454	0.699777	1.19399	0.255793	insig
MW0107019	C10H16N2O5	Glutamylproline	Amino acids and derivatives	Amino acids and derivatives	41745-47-5	3	2.32592e+06	2.35155e+06	2.16851e+06	2.32748e+06	2.34259e+06	2.39528e+06	0.967499	0.330297	0.72767	1.03204	0.0455028	insig
Wbmp004602	C19H18O6	1,2-Dihydro-7-hydroxy-1-(4-hydroxy-3-methoxyphenyl)-3-(hydroxymethyl)-6-methoxy-(1S,2R)-2-naphthalenecarboxaldehyde	Lignans and Coumarins	Lignans	-	3	169534	87622.7	109639	105593	138104	122693	0.145041	0.996251	0.998265	0.998892	-0.00159882	insig
mws1074	C9H6O4	Daphnetin	Lignans and Coumarins	Coumarins	486-35-1	3	641384	404326	231366	608245	418282	373748	0.412332	0.785182	0.92089	1.09647	0.132867	insig
Zmgn000503	C5H10O4	2,3-Dihydroxy-3-Methylbutanoic Acid	Organic acids	Organic acids	1756-18-9	1	8.07894e+06	4.62251e+06	1.17355e+07	9.14573e+06	1.90058e+06	6.99458e+06	0.678295	0.512872	0.798125	0.738263	-0.437793	insig
Zbfn003303	C16H18O8	3-(Hydroxycinnamoyl)-quinic acid*	Phenolic acids	Phenolic acids	-	1	893427	1368215	461709	1.84581e+06	1.21672e+06	1.2541e+06	1.14712	0.188889	0.699777	1.58504	0.664521	up
Zmcp102203	C16H22O4	Senkyunolide M	Others	Lactones	146986-60-9	1	5.32248e+06	5.01458e+06	5.31276e+06	4.80271e+06	5.89696e+06	6.19136e+06	0.779774	0.432416	0.763796	1.07931	0.11011	insig
Wagn011658	C31H58O14	1-Palmitoyl-Sn-Glycerol 3-O-Diglucoside	Lipids	Glycerol ester	-	1	452733	278415	199377	554379	370370	601361	1.2879	0.125915	0.692426	1.64005	0.71374	up
Zahp011689	C12H12O3	2,2-dimethylchromene-6-carboxylic acid	Others	Others	34818-56-9	3	2.25017e+07	3.58193e+06	1.55348e+07	1.40683e+07	1.8248e+07	1.31766e+07	0.525471	0.840328	0.942571	1.0931	0.128421	insig
Zmhp002814	C16H12O6	5,7,8-Tetrahydroxy-6-methoxyflavone*	Flavonoids	Flavones	-	3	97619.3	149889	149995	124708	123655	229801	0.588401	0.544049	0.814367	1.20292	0.266538	insig
Lhmp122020	C21H26O13	3-O-caffeoyl quininyl arabinoside	Others	Others	-	3	566699	458036	532718	407346	569557	663448	0.233988	0.758807	0.910569	1.05323	0.0748158	insig
Lmsn000363	C16H22O7	Raspberryketone glucoside	Phenolic acids	Phenolic acids	38963-94-9	3	542969	3.0367e+06	4.02724e+06	244616	349362	241704	1.56514	0.161203	0.699777	0.109858	-3.18628	down
Wcgn003981	C14H18O9	Woodorien	Others	Saccharides	155112-92-8	1	1.95618e+06	2.80062e+06	2.49921e+06	1.36336e+06	1.78571e+06	1.74406e+06	1.5321	0.0656124	0.692426	0.674356	-0.568418	insig
Lmyn000503	C13H12O11	Mucic acid-1,4-lactone-2-O-gallate	Phenolic acids	Phenolic acids	-	3	1.59741e+06	1.27649e+06	1.39387e+06	2.26053e+06	1.55569e+06	1.51569e+06	1.08653	0.278159	0.70551	1.24934	0.321171	insig
Wbmp002794	C22H27NO8	demethylcoclaurine-glucose	Alkaloids	Alkaloids	-	2	1.99588e+06	195982	775084	1.75203e+06	1.1242e+06	1.45653e+06	0.899085	0.487828	0.787269	1.46034	0.546301	insig
Lmtn003598	C18H24O8	3-Prenyl-4-O-glucosyloxy-4-hydroxybenzoic acid	Phenolic acids	Phenolic acids	-	3	596570	740832	612990	524300	614260	348726	1.19187	0.179565	0.699777	0.762557	-0.391083	insig
Wcdn000434	C12H22O11	5-{[3,4-dihydroxy-2,5-bis(hydroxymethyl)oxolan-2-yl]oxy}-2-(hydroxymethyl)oxane-2,3,4-triol	Others	Saccharides	-	1	1.31781e+07	2.89761e+07	3.72638e+07	1.47181e+07	1.30583e+07	1.40213e+07	1.24055	0.217431	0.699777	0.5263	-0.926043	down
MWS201381	C14H17N3O4	Ser-Trp	Amino acids and derivatives	Amino acids and derivatives	94421-70-2	3	199370	198793	219380	116720	262610	346103	0.212962	0.645911	0.869624	1.17471	0.232305	insig
MWS5173	C4H5N3O	Isocytosine	Nucleotides and derivatives	Nucleotides and derivatives	108-53-2	3	421613	824134	949010	365149	426106	269124	1.45124	0.131779	0.692426	0.483142	-1.04948	down
Hmsn002948	C18H26O11	2-Hydroxyphenol-1-O-glucosyl(6→1)rhamnoside	Phenolic acids	Phenolic acids	-	3	48721.1	84195.4	110356	138117	103386	123489	1.2495	0.137699	0.692426	1.50034	0.58529	up
mws1409	C15H22N2O18P2	Uridine-5'-diphosphoglucuronic acid	Nucleotides and derivatives	Nucleotides and derivatives	-	3	44006.9	38425.1	40008.2	37698	84593.8	40565.4	0.722393	0.468747	0.774922	1.33009	0.411529	insig
Hmbp002333	C17H22O10	10-Dehydrogeniposide	Terpenoids	Sesquiterpenoids	-	3	87594.7	78360	135962	130867	131416	183681	1.343	0.127384	0.692426	1.47711	0.562774	insig
Lskp211473	C30H46O6	2,3,19-Trihydroxy-24-oxo-olean-12-en-28-oic acid	Terpenoids	Triterpene	-	2	681299	260804	468768	753530	409972	762103	0.839641	0.364672	0.742469	1.36483	0.448726	insig
pme3382	C6H11NO4	N-Acetyl-L-threonine	Amino acids and derivatives	Amino acids and derivatives	17093-74-2	3	173988	557565	363724	156567	158449	283539	1.05321	0.270774	0.70551	0.546487	-0.871741	down
Hmhn002787	C21H32O10	(1'R,3R,5R,8'S)-Dihydrophaseic acid-O-β-D-glucoside	Phenolic acids	Phenolic acids	-	3	27638.7	75483	10089.4	41750.5	65943.6	59270.1	0.933552	0.463308	0.772624	1.47481	0.560525	insig
Lmdp003146	C10H14O2	Rhododendrol	Phenolic acids	Phenolic acids	501-96-2	3	759077	451698	712767	603077	602065	659575	0.033261	0.858066	0.951295	0.969419	-0.0448081	insig
HJN049	C30H24O12	2α,3α-Epoxy-5,7,3',4'-tetrahydroxyflavan-(4β-8-catechin)*	Tannins	Proanthocyanidins	-	2	9.22251e+06	3.42903e+06	6.86099e+06	4.98418e+06	1.11786e+07	8.65987e+06	0.635989	0.512175	0.798125	1.27214	0.347255	insig
Zmsp000366	C6H13NO3	Fagomine	Alkaloids	Piperidine alkaloids	53185-12-9	2	165660	73076.2	222284	141695	137409	146580	0.0589008	0.812063	0.93179	0.92335	-0.11505	insig
pmb0883	C23H48NO7P	LysoPE 18:0	Lipids	LPE	69747-55-3	3	63286.7	67061.6	68268.3	72287.6	82680	101635	1.4658	0.149675	0.698915	1.29195	0.369551	insig
pmn001399	C20H22O9	2,4,6,4'-Tetrahydroxy-stilbene-2-O-glucoside	Others	Stilbene	-	3	1.88767e+06	2.1874e+06	1.47266e+06	2.24403e+06	2.16064e+06	2.27042e+06	1.2145	0.209067	0.699777	1.20321	0.26689	insig
Lmxn002712	C17H26O11	6''-O-Acetylharpagide	Terpenoids	Terpene	-	3	100689	130176	169584	130066	204166	217280	1.11435	0.21553	0.699777	1.37723	0.461774	insig
Zmln000282	C6H8O8	Hibiscus acid	Organic acids	Organic acids	6205-14-7	3	362316	314154	404721	375380	341471	354067	0.0618814	0.911525	0.96882	0.990499	-0.0137729	insig
Lasp006411	C20H18O8	5'-Demethylaquillochin	Lignans and Coumarins	Lignans	305364-91-4	2	507255	159020	359451	277374	331491	258748	0.175726	0.65661	0.873163	0.845852	-0.241522	insig
Zmpn004068	C26H32O14	Phloretin-2'-O-(6''-O-xylosyl)glucoside	Flavonoids	Chalcones	-	3	759996	469528	817301	398657	773290	635561	0.445879	0.630691	0.864254	0.883079	-0.179386	insig
MWSmce621	C22H18O12	Chicoric Acid	Phenolic acids	Phenolic acids	70831-56-0	3	80810.2	61982.8	74377.2	103715	75903	99479.6	1.3186	0.12706	0.692426	1.28515	0.361941	insig
Zmyn005384	C18H36O3	2R-Hydroxyoctadecanoic Acid*	Lipids	Free fatty acids	26633-48-7	3	185969	272404	213295	201983	208400	238710	0.175698	0.806352	0.931206	0.966392	-0.0493195	insig
Lafp007563	C15H22O	Costal	Terpenoids	Sesquiterpenoids	-	1	9.43893e+06	5.54033e+06	5.69551e+06	5.86793e+06	5.41752e+06	4.79899e+06	0.987744	0.352696	0.73679	0.777974	-0.362206	insig
Lmqp000427	C6H11NO3	N-Methyl-Trans-4-Hydroxy-L-Proline*	Amino acids and derivatives	Amino acids and derivatives	4252-82-8	3	304350	331746	327544	292629	303242	307649	1.34656	0.1279	0.692426	0.937614	-0.0929344	insig
Lmmn002260	C27H36O12	5'-Methoxyisolariciresinol-9'-O-glucoside	Lignans and Coumarins	Lignans	-	3	190511	118915	158641	206730	142614	185084	0.68662	0.473951	0.777134	1.14178	0.191284	insig
pme2074	C18H29NO4	Jasmonoyl-L-Isoleucine	Amino acids and derivatives	Amino acids and derivatives	120330-93-0	3	554273	30527.2	17324.6	50904.4	24615.3	82653.1	0.286324	0.491063	0.789524	0.262691	-1.92856	insig
Zmcp001750	C17H20O10	Eleutheroside B1	Lignans and Coumarins	Coumarins	16845-16-2	2	1.95653e+06	1.86457e+06	1772698	2.47848e+06	1.95579e+06	1.84973e+06	0.921434	0.358459	0.73679	1.12339	0.167855	insig
Lssp210281	C19H18O11	1,5-dihydroxy ketone-6 murine O-β-D-glucoside(ISO1)	Others	Others	-	2	2.00217e+07	3.08387e+07	3.17222e+07	1.06678e+07	1.88847e+07	1.98474e+07	1.35701	0.0848135	0.692426	0.598188	-0.74133	down
Lmjp003722	C20H22O7	2'-Hydroxy-3,4,5,4',6'-pentamethoxychalcone	Flavonoids	Chalcones	-	3	118550	83508.3	125582	157425	79989	172816	0.607072	0.451308	0.768763	1.25207	0.324317	insig
mws2623	C18H34O2	11-Octadecanoic acid(Vaccenic acid)*	Lipids	Free fatty acids	506-17-2	3	2.49866e+06	2.33968e+06	2.67808e+06	4.7124e+06	3.21854e+06	5.47432e+06	1.62497	0.0944962	0.692426	1.78346	0.834682	up
mws0675	C11H15N2O8P	β-Nicotinamide mononucleotide	Nucleotides and derivatives	Nucleotides and derivatives	1094-61-7	3	65550.6	62309.1	17426.7	175351	61278.5	217987	1.32537	0.148299	0.69737	3.12911	1.64575	up
pme3034	C5H8O4	Ethylmalonic acid	Organic acids	Organic acids	601-75-2	3	82414.6	119058	22486.1	190778	208894	311937	1.47978	0.029412	0.624039	3.17742	1.66785	up
pme3188	C9H13N2O9P	Uridine 5'-monophosphate	Nucleotides and derivatives	Nucleotides and derivatives	58-97-9	3	133993	305872	360101	473673	656922	402169	1.36401	0.0754753	0.692426	1.91604	0.938125	up
Lmfn001062	C27H24O18	2,4,6-Tri-O-galloyl-D-glucose	Phenolic acids	Phenolic acids	108043-99-8	3	209165	2.70715e+06	1.8528e+06	190399	146396	167572	1.4051	0.191973	0.699777	0.105757	-3.24118	down
Wcfp002357	C15H20N6O8	N6-Threonylcarbamoyladenosine	Others	Others	24719-82-2	3	918726	819897	812570	969173	1.00806e+06	1.16065e+06	1.58015	0.0578	0.692426	1.22996	0.298617	insig
pmn001691	C18H32O5	9,12,13-Trihydroxy-10,15-octadecadienoic acid	Lipids	Free fatty acids	-	2	61201.1	15103	14263.9	24198.3	22598.6	31406.1	0.169914	0.816706	0.935119	0.863473	-0.211778	insig
MW0109387	C11H16N4O3	Prolylhistidine	Amino acids and derivatives	Amino acids and derivatives	-	3	5.27852e+06	1.12004e+07	5.9556e+06	5.24357e+06	3.37452e+06	6.38065e+06	1.00304	0.320862	0.719765	0.668557	-0.580878	insig
pmp001287	C8H9N	N-Benzylmethylene isomethylamine	Alkaloids	Alkaloids	-	3	648804	1.07579e+06	851618	1.60738e+06	1.37555e+06	1.42424e+06	1.64313	0.0205602	0.624039	1.71072	0.774602	up
mws0655	C8H10NO6P	Pyridoxal-5'-phosphate	Others	Vitamin	54-47-7	3	94929.8	191491	160098	146169	80517.2	115202	0.800825	0.373072	0.743812	0.765676	-0.385194	insig
Ymjm000101	C30H44O4	6-Hydroxy-3-oxooleana-11,13(18)-dien-28-oic acid	Terpenoids	Triterpene	-	3	597912	141460	376771	665091	1.1388e+06	886633	1.40765	0.0508097	0.692426	2.41056	1.26937	up
Hmyn007087	C25H49O11P	LysoPI 16:0	Lipids	Glycerol ester	-	3	950.82	2852.03	2334.72	1870.39	1971.21	1963.88	0.127315	0.86348	0.95299	0.94589	-0.0802549	insig
Lmyn005812	C33H56O14	Gingerglycolipid A	Lipids	Glycerol ester	145937-22-0	3	313773	175758	143425	384417	470472	552158	1.60993	0.0225259	0.624039	2.22298	1.15249	up
Hmmn002544	C16H20O9	Ferulic acid-4-O-glucoside	Phenolic acids	Phenolic acids	117405-51-3	3	9.75556e+06	1.20513e+07	1.06819e+07	1.56938e+07	1.34534e+07	1.19462e+07	1.41345	0.101816	0.692426	1.26485	0.338966	insig
Zmdn001564	C14H18N2O5	γ-Glutamylphenylalanine	Amino acids and derivatives	Amino acids and derivatives	7432-24-8	3	113255	502857	478293	120628	1.05012e+06	101578	0.257455	0.873128	0.956972	1.16257	0.217317	insig
pmb3064	C22H28O13	3-O-p-Coumaroylquinic acid-O-glucoside	Phenolic acids	Phenolic acids	-	2	378840	119342	94605.7	456499	228032	341349	1.11626	0.27416	0.70551	1.7306	0.791273	up
MWSmce661	C15H18O2	Atractylenolide I	Terpenoids	Sesquiterpenoids	73069-13-3	2	425849	295141	317194	282488	313744	240342	1.15055	0.236561	0.699777	0.805805	-0.311498	insig
Lafp004732	C21H34O7	7-Hydroxy-costol-glucoside	Terpenoids	Sesquiterpenoids	-	2	503839	1.33123e+06	1.25337e+06	612661	518715	666365	1.08718	0.242505	0.700344	0.582086	-0.780695	down
pmp000087	C13H16O6	2-Feruloyl-sn-glycerol	Phenolic acids	Phenolic acids	-	3	141100	249972	251306	247309	121570	247234	0.180354	0.882597	0.959908	0.959112	-0.0602285	insig
pme0490	C6H5NO2	Nicotinic acid (Vitamin B3)	Others	Vitamin	59-67-6	3	462391	380792	384224	694483	544499	624608	1.70718	0.0205143	0.624039	1.51831	0.602471	up
Zasn010461	C17H34O2	Pentadecanoic acid,14-methyl-,methyl ester	Others	Others	5129-60-2	3	245971	242808	213948	267988	163716	281470	0.0614372	0.935337	0.981487	1.01487	0.0212906	insig
Sazp001763	C16H22O9	4-Hydroxyphenyl 6-O-(2-Methyl-3-Hydroxypropionyl)-Beta-D-Galactopyranoside	Phenolic acids	Phenolic acids	-	3	652356	694214	1.33977e+06	496419	1.02629e+06	593140	0.637749	0.531599	0.811862	0.787633	-0.344404	insig
HX1371	C20H24O6	(7S,8R)-dihydrodehydrodiconferyl alcohol	Lignans and Coumarins	Lignans	-	3	301712	154865	217245	246318	258855	292885	0.858722	0.437567	0.763796	1.18438	0.244126	insig
mws0836	C30H26O12	Procyanidin B1	Tannins	Proanthocyanidins	20315-25-7	1	1.10113e+07	4.20631e+06	6.18092e+06	5.254e+06	1.36572e+07	8.54533e+06	0.586949	0.560144	0.821837	1.2831	0.359637	insig
Cmrn003066	C16H26O8	Kankanoside P	Terpenoids	Monoterpenoids	-	2	119283	300320	144560	123057	215165	170105	0.12753	0.786428	0.92089	0.901029	-0.150354	insig
Wbtp005056	C18H16O8	Methyl 4,5-dihydroxy-6-(2-hydroxyethyl)-8-methoxy-9-oxoxanthene-1-carboxylate	Others	Ketone compounds	-	3	1.89989e+07	2.99787e+07	3.71156e+07	2.38479e+07	2.29289e+07	2.5327e+07	0.620676	0.470111	0.774922	0.837509	-0.255823	insig
Wayn000597	C18H28O17	Citric acid-1-O-diglucoside	Organic acids	Organic acids	-	2	85430	148229	180325	65377.5	125969	65334.6	1.14376	0.209052	0.699777	0.620025	-0.689603	down
pmb3075	C16H16O7	3-O-p-Coumaroylshikimic acid	Phenolic acids	Phenolic acids	-	3	42291.1	6963.69	14966.4	36838.3	30891.4	37171.1	1.09397	0.331749	0.728627	1.63343	0.707903	up
Zmzp006646	C16H12O7	Capillarisin	Others	Chromone	56365-38-9	3	1.78714e+06	1.91861e+06	2.63156e+06	1.65358e+06	2.42058e+06	2.21796e+06	0.0139764	0.967624	0.988711	0.992867	-0.0103272	insig
Zmdp000976	C7H13NO4S	S-(2-Carboxypropyl)cysteine	Amino acids and derivatives	Amino acids and derivatives	6852-42-2	3	126966	270390	258346	172130	153828	119719	1.02097	0.263431	0.70551	0.679694	-0.557043	insig
Jmwn002172	C14H20O8	3,4-dihydroxyphenylethanol-β-D-glucopyranoside	Phenolic acids	Phenolic acids	-	2	2.43641e+06	2.27111e+07	1.77243e+07	4.06399e+06	2.90118e+06	3.38414e+06	1.12617	0.217186	0.699777	0.241401	-2.0505	down
pme1841	C5H14N2	Cadaverine	Alkaloids	Alkaloids	462-94-2	3	59988.8	136133	156220	42668.4	69242.3	63685.9	1.28992	0.175225	0.699777	0.498369	-1.00471	down
mad1424	C17H14O13	Ditartaroyl-hydroxycoumarin	Lignans and Coumarins	Coumarins	-	3	1.68891e+06	2.98768e+06	2.10455e+06	1.7175e+06	2.07844e+06	2.28433e+06	0.42253	0.618247	0.856219	0.896645	-0.157392	insig
Wbtp004753	C15H10O7	1,2,3,7,8-pentahydroxy-6-methylanthracene-9,10-dione*	Flavonoids	Other Flavonoids	-	1	94264805	93976785	64442255	8.31993e+07	103465945	9.17102e+07	0.673425	0.50681	0.79753	1.10167	0.139698	insig
Lmpp003930	C30H26O12	Apigenin-7-O-(6''-p-Coumaryl)glucoside	Flavonoids	Flavones	-	2	3.10012e+06	1.08297e+06	1.10979e+06	610082	3.45233e+06	2.55511e+06	0.195052	0.702619	0.891805	1.25027	0.322238	insig
Hmcp002187	C23H24O13	Limocitrin-3-O-galactoside*	Flavonoids	Flavonols	-	2	6.69972e+06	13085340	8.63537e+06	8.49179e+06	5.10103e+06	2.12855e+07	0.145479	0.714862	0.895488	1.22723	0.295404	insig
mws0154	C7H10O5	Shikimic acid	Organic acids	Organic acids	138-59-0	2	9.62578e+06	1.91247e+06	1.13369e+06	4.48033e+06	9.61366e+06	3.42975e+06	0.776731	0.653979	0.873056	1.38288	0.467672	insig
Lmyp003599	C28H24O15	Kaempferol-3-O-(6''-galloyl)glucoside*	Flavonoids	Flavonols	56317-05-6	1	523425	927957	1.08393e+06	1.02921e+06	622394	607772	0.342757	0.693843	0.885936	0.891166	-0.166234	insig
Zmdp000917	C6H13N3O2	δ-Guanidinovaleric acid	Organic acids	Organic acids	462-93-1	3	154894	143987	145170	136113	165234	191780	0.818985	0.41696	0.76077	1.11052	0.151232	insig
Lmgp002452	C14H18O9	2-Glucosyloxy-(4-hydroxyphenyl)acetic acid (Dhurrin acid)	Phenolic acids	Phenolic acids	-	3	13340	20098.8	25115.5	13819.2	25035.4	22056.3	0.167267	0.877546	0.956972	1.04025	0.0569273	insig
pme2060	C10H13N5	N6-Isopentenyladenine	Nucleotides and derivatives	Nucleotides and derivatives	2365-40-4	3	279305	184831	164854	294430	213072	286176	1.02319	0.2836	0.707129	1.26183	0.335519	insig
pmn001700	C30H48O3	24,30-Dihydroxy-12(13)-ene-lupeol*	Terpenoids	Triterpene	-	1	5.89106e+06	5.38036e+06	5.96076e+06	4.79148e+06	5.98023e+06	4.76027e+06	1.03876	0.295103	0.712587	0.901336	-0.149863	insig
mws1389	C30H48O3	3-Hydroxyolean-12-en-28-oic acid (Oleanolic acid)*	Terpenoids	Triterpene	508-02-1	1	5.89106e+06	5.38036e+06	5.96076e+06	4.79148e+06	5.98023e+06	4.76027e+06	1.03876	0.295103	0.712587	0.901336	-0.149863	insig
MWS201451	C11H18N4O3	Val-His	Amino acids and derivatives	Amino acids and derivatives	13589-07-6	3	47320.1	56360.7	53594.8	42590.3	59449.8	61931.1	0.243851	0.760741	0.911361	1.04257	0.0601462	insig
Wbmp002620	C20H23NO4	(12bs)-4,10,11-trimethoxy-7,8,12b,13-tetrahydro-5h-6-azatetraphen-3-ol	Alkaloids	Alkaloids	-	2	315351	318218	373216	341941	578421	578067	1.3542	0.167138	0.699777	1.48833	0.573695	insig
Zblp002839	C9H10O3	3-(3-Hydroxyphenyl)-propionic acid	Phenolic acids	Phenolic acids	621-54-5	2	3.74688e+06	4.35228e+06	5.38567e+06	3.63063e+06	5.11347e+06	3.94426e+06	0.370023	0.707143	0.892582	0.940936	-0.0878309	insig
Qahn003953	C12H22O6	Erigeside B	Others	Others	95632-87-4	3	152836	266057	116070	218462	217305	179016	0.672444	0.620898	0.858782	1.14921	0.200637	insig
Lahp004712	C29H34O16	Rhamnosyl-rhamnanthin-3-O-β-D-glucoside	Flavonoids	Flavonols	-	2	442052	2.0768e+06	2.21519e+06	444882	466458	597108	1.2309	0.198836	0.699777	0.318638	-1.65001	down
Waln011009	C28H54NO9P	2-(2,3-dihydroxypropoxy)-3-(((2-(dimethylamino)ethoxy)(hydroxy)phosphoryl)oxy)propyl (11Z,14Z)-octadeca-11,14-dienoate	Lipids	LPE	-	1	210422	182986	187650	139931	243559	185014	0.242329	0.903985	0.967385	0.978394	-0.0315118	insig
Ydhn00251	C24H36O8	rhodojaponin I	Terpenoids	Ditepenoids	26116-88-1	3	85904.4	78963.7	87940	60321.5	64615	83549.9	1.2911	0.163716	0.699777	0.824682	-0.27809	insig
mws0639	C7H6O4	2,3-Dihydroxybenzoic Acid*	Phenolic acids	Phenolic acids	303-38-8	3	191077	3.03947e+06	959795	2.83208e+06	2.20557e+06	622659	0.609261	0.673655	0.880786	1.3508	0.433814	insig
mws0180	C7H6O4	2,5-Dihydroxybenzoic acid; Gentisic Acid*	Phenolic acids	Phenolic acids	490-79-9	3	191077	3.03947e+06	959795	2.83208e+06	2.20557e+06	622659	0.609261	0.673655	0.880786	1.3508	0.433814	insig
Ymjm000099	C30H44O3	3-Oxooleana-11,13(18)-dien-28-oic acid	Terpenoids	Triterpene	-	1	1.13334e+07	5.04246e+06	6.61309e+06	9.67406e+06	1.3196e+07	1.54855e+07	1.33846	0.114377	0.692426	1.66843	0.73849	up
HJAP046	C12H14O5	1-(2,4,5-Trimethoxyphenyl)-1,2-propanedione	Phenolic acids	Phenolic acids	2020-84-0	3	9385.27	18065.7	27704.2	42979.8	119684	51680	1.57175	0.154806	0.699777	3.88621	1.95836	up
Zmbp002538	C11H12N2O2	1-Methoxy-indole-3-acetamide	Alkaloids	Plumerane	-	1	427225	1.21048e+06	2.23991e+06	3.3985e+06	1.85241e+06	3.36039e+06	1.27871	0.0971884	0.692426	2.22077	1.15106	up
mws0596	C7H7NO3	3-Hydroxyanthranilic acid	Alkaloids	Phenolamine	548-93-6	3	1122745	148435	235953	1.12528e+06	350326	1.16736e+06	0.919803	0.408352	0.76006	1.75364	0.810351	insig
Zahp008538	C13H14O4	4-allyl-1,2-phenylene diacetate	Others	Others	-	3	322145	93353	210332	184972	286794	229496	0.517746	0.752861	0.90857	1.12053	0.164185	insig
Lmjp002718	C13H18O2	Arteannuin A	Terpenoids	Sesquiterpenoids	82442-48-6	3	7.03776e+06	1.4566e+07	9.84068e+06	9.87277e+06	7.994e+06	8.32476e+06	0.586284	0.512807	0.798125	0.832946	-0.263706	insig
pmb0789	C14H21NO8	Pyridoxine-5'-O-glucoside	Others	Vitamin	-	3	1.56099e+07	4.07682e+07	2.51267e+07	2.58892e+07	1.57463e+07	2.67585e+07	0.361011	0.630074	0.864254	0.839142	-0.253013	insig
Lmfp004055	C20H18O11	Morin-3-O-xyloside*	Flavonoids	Flavonols	-	1	2.01899e+07	3.11467e+07	2.62211e+07	7.1408e+07	3.63321e+07	5.58439e+07	1.57417	0.0946993	0.692426	2.10919	1.07669	up
pme3186	C3H7O6P	DL-Glyceraldehyde-3-phosphate	Organic acids	Organic acids	591-59-3	3	398790	291117	182819	344950	581692	269343	0.81527	0.401347	0.758539	1.3704	0.454599	insig
MWSmce712	C10H12O2	Ethyl phenylacetate	Phenolic acids	Phenolic acids	101-97-3	3	281311	257193	303303	181869	147434	175411	1.79497	0.00323642	0.624039	0.59956	-0.738023	down
zjbp110804	C20H20O6	6,7-dimethoxy-2-[2-(4'-hydroxy-3'-methoxyphenyl)ethyl]chromone	Others	Chromone	-	3	124877	29333.7	173689	21834.4	99268	34979.8	0.836443	0.320417	0.719765	0.476006	-1.07095	insig
pma6455	C5H11O8P	Ribulose-5-phosphate	Others	Saccharides	4151-19-3	3	169249	141351	199319	264739	47007.5	252123	0.227987	0.825207	0.938757	1.1058	0.145094	insig
pme2559	C6H9NO5	N-Acetyl-L-Aspartic Acid	Amino acids and derivatives	Amino acids and derivatives	997-55-7	3	66244.7	48317.8	21234.2	57343	102853	61458.3	1.09992	0.217897	0.699777	1.63225	0.706862	up
MWSmce668	C10H16N5O13P3	ATP; Adenosine 5'-Triphosphate	Nucleotides and derivatives	Nucleotides and derivatives	56-65-5	3	190708	147971	168672	240568	269213	193698	1.49702	0.0772352	0.692426	1.38657	0.471525	insig
Lmzp003207	C16H28O7	(3R,4R)-p-Menth-1-ene-3,4-diol-3-O-β-D-glucoside*	Others	Alcohol compounds	-	2	2.67411e+07	2.72952e+07	2.40818e+07	2.61775e+07	2.91466e+07	2.78065e+07	1.00803	0.27302	0.70551	1.06417	0.0897246	insig
Lmzp003064	C16H28O7	(3R,4S,6R)-p-Menth-1-ene-3,6-diol-3-O-β-D-glucoside*	Others	Alcohol compounds	-	2	2.67411e+07	2.72952e+07	2.40818e+07	2.61775e+07	2.91466e+07	2.78065e+07	1.00803	0.27302	0.70551	1.06417	0.0897246	insig
mws4052	C4H7NO2	1-Aminocyclopropane-1-carboxylic acid	Organic acids	Organic acids	22059-21-8	3	578377	1.11631e+06	1.01694e+06	556088	488618	450122	1.49567	0.12908	0.692426	0.551267	-0.859176	down
Zmdp002216	C11H20N2O5	L-γ-Glutamyl-L-leucine	Amino acids and derivatives	Amino acids and derivatives	2566-39-4	2	582943	3.60144e+06	2.72149e+06	588762	9.94327e+06	565759	0.151153	0.703674	0.891805	1.60701	0.684377	insig
Zbzp007397	C11H16O2	5,6,7,7a-tetrahydro-4,4,7a-trimethyl-2(4H)-benzofuranone	Others	Others	15356-74-8	1	3.45709e+06	1.21445e+06	1.59066e+06	1.33231e+06	2.33155e+06	1.38897e+06	0.370789	0.636835	0.865773	0.806879	-0.309576	insig
MWS04491	C5H7NO2	3,4-Dehydro-DL-proline	Amino acids and derivatives	Amino acids and derivatives	3395-35-5	3	188044	148397	98195.8	181058	188622	184100	1.10306	0.265685	0.70551	1.27412	0.349501	insig
Lhhp102914	C15H22O4	Sphaelactone A	Terpenoids	Sesquiterpenoids	-	3	36715.9	424921	210742	167146	233140	135779	0.199226	0.728893	0.898782	0.797266	-0.326867	insig
MWSmce208	C11H8N2	Norharmane; Beta-Carboline	Alkaloids	Plumerane	244-63-3	2	386613	190445	92473.2	261599	349922	296287	0.90001	0.459293	0.771354	1.35589	0.439235	insig
Wbwp013137	C30H48O3	Isoschisandrolic acid	Terpenoids	Terpene	-	3	1.666e+06	545141	388073	2.04986e+06	710961	2.14305e+06	1.00925	0.279673	0.70551	1.88668	0.915847	up
Zahp005541	C11H10O4	(2z)-3-(7-methoxy-2h-1,3-benzodioxol-5-yl)prop-2-enal	Others	Others	-	3	514420	247378	278543	417176	554346	482163	1.16919	0.240467	0.699777	1.39732	0.482659	insig
mws0183	C7H6O4	3,4-Dihydroxybenzoic acid (Protocatechuic acid)*	Phenolic acids	Phenolic acids	99-50-3	3	661099	3.00795e+06	5.78916e+06	3.1944e+06	2.31878e+06	2.78423e+06	0.280413	0.819788	0.936652	0.877271	-0.188905	insig
Wbjp002330	C11H12N2O3	(3S)-1,3-dihydroxy-2,3,3a,4-tetrahydropyrrolo[2,1-b]quinazolin-9(1H)-one	Alkaloids	Alkaloids	-	2	327161	368815	553461	583580	424716	642444	1.09888	0.233008	0.699777	1.32119	0.401835	insig
Lmbn005923	C18H30O2	Crepenynic acid	Lipids	Free fatty acids	2277-31-8	3	63877.1	100224	51688.5	62651.1	45940.1	64902.3	0.738804	0.444543	0.767306	0.803994	-0.314743	insig
pmp000394	C26H30O13	Naringenin-7-O-(2''-O-apiosyl)glucoside	Flavonoids	Flavanones	-	3	221074	126674	171775	328715	163220	200247	0.840542	0.385667	0.748157	1.33234	0.413963	insig
pme2601	C3H6O3	3-Hydroxypropanoic acid	Organic acids	Organic acids	503-66-2	3	80996.7	61456.4	95474.6	81737	104816	74462.3	0.538866	0.597944	0.847219	1.09704	0.13361	insig
Lmqp001457	C14H18O10	Methyl gallate-4-O-β-D-glucoside	Phenolic acids	Phenolic acids	-	2	614106	614650	411365	981268	541442	659914	0.972762	0.308688	0.715565	1.33077	0.412262	insig
Lmhp009802	C25H46NO7P	LysoPE 20:3(2n isomer)*	Lipids	LPE	-	3	46734	44942.2	80363.1	65991.8	44822.7	51020.3	0.164182	0.811763	0.93179	0.940684	-0.0882175	insig
Lmyp003951	C11H14O5	3-Hydroxy-1-(4-hydroxy-3,5-dimethoxyphenyl)propan-1-one	Others	Ketone compounds	-	2	26934180	1.02621e+07	26768410	26059405	1.85577e+07	1.68942e+07	0.0825151	0.903587	0.967385	0.961644	-0.0564247	insig
Cmzn005999	C21H22O11	Dunalianoside B	Phenolic acids	Phenolic acids	-	3	3.93687e+07	5.0091e+06	3.9784e+06	1.21284e+07	6.05548e+06	3.47738e+07	0.410764	0.921471	0.973242	1.09516	0.131137	insig
pme0033	C5H4N4O	Hypoxanthine	Nucleotides and derivatives	Nucleotides and derivatives	68-94-0	3	5.48075e+06	4.58909e+06	4.36141e+06	3.42393e+06	3.47159e+06	3.52365e+06	1.72471	0.0585019	0.692426	0.721987	-0.469956	insig
Lmhp001671	C16H18O9	Noreugenin-7-O-glucoside	Others	Others	-	1	5.86817e+06	6.44475e+06	3.97801e+06	5.09664e+06	6.92421e+06	3.83652e+06	0.156111	0.907487	0.967385	0.973386	-0.0389166	insig
Lhzp102808	C20H18O6	Sesamin	Lignans and Coumarins	Lignans	607-80-7	3	5.86817e+06	6.44475e+06	3.97801e+06	5.09664e+06	6.92421e+06	3.83652e+06	0.156111	0.907487	0.967385	0.973386	-0.0389166	insig
mws0371	C22H32O2	Cis-4,7,10,13,16,19-Docosahexaenoic Acid	Lipids	Free fatty acids	6217-54-5	3	60358.4	79050.6	103540	98446.5	86307.2	94979.6	0.855009	0.433167	0.763796	1.15141	0.203397	insig
Lmyn003028	C19H28O11	Benzyl-β-gentiobioside*	Phenolic acids	Phenolic acids	56775-64-5	3	1.72583e+06	3.11673e+06	1.53927e+06	2.2544e+06	1.10477e+06	1.54949e+06	0.74425	0.464934	0.772624	0.76916	-0.378644	insig
MWS4296	C11H14N2O3	Glycylphenylalanine*	Amino acids and derivatives	Amino acids and derivatives	3321-03-7	2	270236	226558	254821	357522	320039	543036	1.52469	0.147344	0.695594	1.62396	0.69952	up
WaYn005032	C22H22O11	Gentisic acid 2-O-(6''-O-p-coumaroyl)Glucoside	Phenolic acids	Phenolic acids	-	2	3.09831e+06	5.09497e+06	5.19753e+06	4.57053e+06	3.04392e+06	4.13316e+06	0.515467	0.545984	0.814775	0.877289	-0.188877	insig
Hmhn003067	C15H18O8	Phenylpropionic acid-O-β-D-glucopyranoside	Phenolic acids	Phenolic acids	-	1	2.67031e+06	5.26344e+06	5.32892e+06	9.60598e+06	10954365	8.61141e+06	1.63055	0.0101275	0.624039	2.19954	1.1372	up
Ymln002777	C17H16O6	AloesaponolⅠ	Quinones	Quinones	53254-81-2	3	42010.7	476361	230397	227124	375972	257715	0.630871	0.801347	0.928844	1.14964	0.201176	insig
Zmhn004909	C21H18O13	3,4-Digalloylshikimic acid	Phenolic acids	Phenolic acids	-	1	735161	1.40161e+06	1.12385e+06	702503	765630	779495	1.23955	0.221377	0.699777	0.689325	-0.536743	insig
pmp000440	C30H46O4	Uncargenin D	Terpenoids	Triterpene	-	3	452650	188326	506131	195656	436024	318114	0.354081	0.616624	0.856096	0.827991	-0.272314	insig
mws0028	C8H8O4	Vanillic acid	Phenolic acids	Phenolic acids	121-34-6	3	85396.7	210669	69452.8	55322.2	107743	64188.8	0.836871	0.415658	0.76006	0.621729	-0.685641	insig
MWS2417	C8H8O4	3-Hydroxymandelate	Organic acids	Organic acids	17119-15-2	3	55348.8	20843.8	26884.8	91067.2	85992.2	84546.6	1.62811	0.0344865	0.653199	2.53796	1.34367	up
mad2116	C22H18O10	Bis(p-Coumaroyl)tartaric acid	Phenolic acids	Phenolic acids	-	3	42070.5	95254.1	45046.5	41153.1	80295.3	34130	0.393991	0.7117	0.895236	0.853087	-0.229236	insig
Jmwn004371	C31H40O16	4-Hydroxyphenethoxy-8-O-β-D-[6-O-(4-O-β-D-glucopyranosyl)-sinapoyl]glucopyranoside	Phenolic acids	Phenolic acids	-	3	98370	38689.4	98370	178907	53230	90035	0.521365	0.542334	0.814072	1.36844	0.452535	insig
MWSHC20158	C6H6O3	5-Methoxyfurfural*	Others	Aldehyde compounds	21300-07-2	1	622221	719852	473149	1.45197e+06	527653	660962	0.738214	0.443032	0.767306	1.45469	0.540713	insig
HJN051	C28H32O16	Tamarixetin-3-O-rutinoside	Flavonoids	Flavonols	-	3	3.03587e+06	2.52182e+06	2.79806e+06	3.81023e+06	3.22925e+06	4.90058e+06	1.49736	0.125095	0.692426	1.42896	0.514969	insig
Lmhn003802	C26H26O14	Sinapoylsinapoyltartaric acid	Phenolic acids	Phenolic acids	-	3	117581	15515.6	33204.9	73235.5	107939	82387.4	1.03382	0.415265	0.76006	1.58484	0.664338	up
Hmpn005101	C21H24O11	Sieboldin	Flavonoids	Chalcones	18777-73-6	3	1845215	2.35727e+06	1.19881e+06	1.05906e+06	1.70772e+06	1.11787e+06	1.00809	0.281391	0.70551	0.719206	-0.475523	insig
pmp000101	C45H38O18	Arecatannin C1	Tannins	Tannin	87727-69-3	3	2.99555e+07	1.60788e+07	8.95975e+06	1.57062e+07	3.40329e+07	2.36047e+07	0.749407	0.494784	0.793131	1.33367	0.4154	insig
Lchp000221	C11H10O4	(Z)-3-Ethylidene-7-hydroxy-6-methoxyphthalide	Others	Others	-	1	9.38602e+06	3.88968e+06	4.89173e+06	7.91288e+06	3.81455e+06	3.63915e+06	0.424181	0.69285	0.885936	0.845831	-0.241558	insig
Lmyp005841	C21H20O9	Chrysin-7-O-glucoside*	Flavonoids	Flavones	31025-53-3	3	264037	184509	132830	242293	366474	310558	1.35933	0.0982454	0.692426	1.58129	0.661102	up
Ladp005389	C23H24O10	portulacanone D glucoside	Flavonoids	Other Flavonoids	-	3	1.1954e+07	2.63841e+07	2.14119e+07	1.30541e+07	9.43695e+06	1.29427e+07	1.27707	0.189057	0.699777	0.593033	-0.753816	down
pme2117	C10H15N5O10P2	Adenosine 5'-diphosphate	Nucleotides and derivatives	Nucleotides and derivatives	58-64-0	3	824267	464918	890834	1.01537e+06	1.05082e+06	795908	1.05479	0.229781	0.699777	1.31287	0.392729	insig
Wcop008480	C11H16O2	2,5-dimethyl-2,3,3a,7a-tetrahydro-1H-indene-1,3-diol	Terpenoids	Sesquiterpenoids	-	1	3.42332e+06	1.32547e+06	1.60107e+06	1.37758e+06	2.36379e+06	1.43612e+06	0.398963	0.631545	0.864254	0.815371	-0.294471	insig
MWSmce587	C9H10O4	2,6-Dimethoxybenzoic acid	Phenolic acids	Phenolic acids	1466-76-8	3	1309330	303933	532665	1363165	1203400	1405235	1.27924	0.179268	0.699777	1.85085	0.888191	up
MWSslk110	C13H16O7	Helecin	Phenolic acids	Phenolic acids	618-65-5	3	189673	80025	216125	288507	245980	464799	1.3698	0.109168	0.692426	2.0569	1.04047	up
Lmnp102580	C26H28O14	Apigenin-6-C-(2''-xylosyl)glucoside	Flavonoids	Flavones	-	3	51820.1	14158.3	8340	73355	53350	76690	1.4268	0.0672852	0.692426	2.7368	1.45249	up
Lahp004470	C22H18O10	(-)-(2R)-5,7,3',4',5'-entahydroxyflavan-7-gallate	Flavonoids	Other Flavonoids	-	2	1.56348e+06	1.40759e+06	966407	900186	1.3868e+06	953226	0.821534	0.381696	0.745002	0.822916	-0.281183	insig
Hajp008607	C19H16O7	5,7,3'-trimethoxy-4',5'-methylenedioxyflavone	Flavonoids	Flavones	-	2	36959.2	44669	87743.3	106443	37399.1	105338	0.710003	0.39849	0.758474	1.47121	0.556999	insig
Zasn010433	C20H36O2	9,12-Octadecadienoic acid,ethyl ester	Others	Others	6114-21-2	3	455980	637495	346796	687707	317788	240010	0.564912	0.713105	0.895236	0.864771	-0.20961	insig
pmn001610	C20H36O2	Eicosadienoic acid	Lipids	Free fatty acids	5598-38-9	3	455980	637495	346796	687707	317788	240010	0.564912	0.713105	0.895236	0.864771	-0.20961	insig
Zmjp005288	C25H28O14	5,2',5'-Trihydroxy-3,7,4'-trimethoxyflavone-2'-O-glucoside	Flavonoids	Flavones	-	1	1.70587e+07	3.02357e+07	3.36833e+07	1.952e+07	2.41558e+07	3.24215e+07	0.139067	0.810451	0.93179	0.939733	-0.0896773	insig
Wagn012030	C31H58O14	2-Palmitoyl-Sn-Glycerol 3-O-Diglucoside	Lipids	Glycerol ester	-	2	574220	367916	414729	777927	541139	661430	1.40588	0.0886568	0.692426	1.45961	0.545585	insig
MWS201428	C7H12N2O5	Gly-Glu	Amino acids and derivatives	Amino acids and derivatives	7412-78-4	3	53885.5	36112.7	17587.6	56973.5	36435.8	59121.5	0.947745	0.312082	0.716955	1.41776	0.503613	insig
Lmsn000381	C12H22O11	D-Maltose*	Others	Saccharides	69-79-4	1	1.03505e+06	2.11478e+06	2.70726e+06	1.2439e+06	996013	963141	1.25384	0.209522	0.699777	0.546868	-0.870734	down
Lahp003659	C21H24O11	(-)-(2S)-5,7,3',4',5'-pentahydroxyflavan glucoside	Flavonoids	Other Flavonoids	-	2	2916230	2073320	1.76913e+06	2.02712e+06	4.81768e+06	3.70897e+06	1.07624	0.256177	0.70551	1.56151	0.642944	up
Zjmp102705	C30H48O4	3,29-Dihydroxyolean-12-en-28-oic acid (Mesembryanthemoidigenic acid)*	Terpenoids	Triterpene	4871-87-8	1	172208	93608.1	221552	140975	133528	104393	0.650491	0.437635	0.763796	0.777433	-0.36321	insig
Sasp011349	C30H48O4	orthosiphonoic acid	Terpenoids	Triterpene	-	1	172208	93608.1	221552	140975	133528	104393	0.650491	0.437635	0.763796	0.777433	-0.36321	insig
Wmln000659	C10H10O4	3-Methyl-4,8-dihydroxy-3,4-dihydroisocoumarin	Lignans and Coumarins	Coumarins	33788-22-6	3	278967	114077	83059.6	119423	192522	125643	0.0690322	0.858243	0.951295	0.919102	-0.121702	insig
Lmdp003509	C20H18O11	Quercetin-3-O-xyloside (Reynoutrin)*	Flavonoids	Flavonols	549-32-6	1	3.44343e+07	2.25762e+07	2.75472e+07	3.63513e+07	4.09181e+07	7.69871e+07	1.38199	0.206977	0.699777	1.82428	0.867325	up
Wmhp000055	C8H8O4	2,5-Dimethoxybenzoquinone*	Quinones	Quinones	3117-03-1	1	1.76853e+06	3.69289e+06	3.49209e+06	2.79529e+06	1.82301e+06	2.23001e+06	0.754	0.378031	0.744727	0.764874	-0.386706	insig
MWSHC2067	C7H6O3	Protocatechualdehyde	Others	Aldehyde compounds	139-85-5	2	2.04242e+07	1.03757e+07	1.04187e+07	1.22064e+07	24452390	1.66951e+07	0.776968	0.45527	0.769468	1.29441	0.372298	insig
MWStz091	C8H12N2O2	Cyclo(L-Ala-L-Pro)	Amino acids and derivatives	Amino acids and derivatives	36357-32-1	3	18779.9	47420	26759	52539.4	17801.3	55828.4	0.513994	0.502137	0.796953	1.35726	0.440693	insig
Wbjp000520	C6H11NO3	4-Hydroxypipecolic acid*	Alkaloids	Alkaloids	14228-16-1	3	300517	296828	294943	305037	274774	261171	1.06198	0.317335	0.719765	0.9425	-0.085435	insig
pmn001712	C22H34O12	3-Hydroxy-4-isopropylbenzylalcohol-3-O-sophoroside	Phenolic acids	Phenolic acids	-	3	248191	203184	319901	221126	291453	178848	0.527285	0.603417	0.851222	0.896472	-0.15767	insig
pmn001468	C19H26O13	Sibiricose A3	Phenolic acids	Phenolic acids	139726-39-9	2	36354.5	60694.5	53877.3	63933.9	36980.6	69910.6	0.401853	0.625326	0.862685	1.13184	0.178676	insig
Lmhp003162	C34H42O21	Chrysoeriol-6,8-di-C-glucoside-4'-O-glucoside	Flavonoids	Flavones	-	3	108380	251015	270260	77907.6	143410	151505	1.03941	0.230896	0.699777	0.592105	-0.756074	down
pmp000179	C25H28O13	Andrographidine F	Flavonoids	Flavanones	113963-42-1	1	2.319e+06	3.72975e+06	7.64328e+06	3.92436e+06	2.87326e+06	3.62898e+06	0.406234	0.567167	0.825681	0.761509	-0.393066	insig
Wchn003157	C20H20O14	1,6-Di-O-Galloyl-D-Glucose*	Phenolic acids	Phenolic acids	-	2	323734	1.40042e+06	970684	600591	277651	305372	1.10044	0.244086	0.702717	0.439216	-1.187	down
MWS201424	C10H19N3O4	Ile-Asn	Amino acids and derivatives	Amino acids and derivatives	59652-59-4	3	44879	40498.3	65384.1	77130.3	59803.5	59094.1	1.18308	0.198504	0.699777	1.30025	0.378792	insig
mws2103	C14H12O4	Piceatannol	Others	Stilbene	10083-24-6	3	37256	91543	51194.4	72526.7	44114.1	41680	0.276756	0.727651	0.898511	0.879592	-0.185093	insig
Lmsn002288	C21H28O14	1-O-Caffeoyl-(6-O-glucosyl)-β-D-glucose	Phenolic acids	Phenolic acids	-	1	1.07799e+06	580318	691442	1.99796e+06	1.07984e+06	1.70181e+06	1.51358	0.0758591	0.692426	2.03409	1.02439	up
Zbyn003347	C19H20O11	4-O-Galloylarbutin	Phenolic acids	Phenolic acids	-	2	2.21084e+06	2.15785e+06	2.47516e+06	1.84498e+06	2.149e+06	2.3799e+06	0.734221	0.449178	0.767851	0.93133	-0.102636	insig
MWStz058	C14H12N2O3	7-Hydroxy-β-carboline-1-propionic acid	Alkaloids	Plumerane	215934-15-9	2	196904	151169	142181	263500	217658	214325	1.54972	0.0423095	0.680002	1.41862	0.504486	insig
pme0500	C18H32O16	D-Melezitose	Others	Saccharides	597-12-6	3	627125	3.12915e+06	2.04257e+06	793574	434789	518164	1.33976	0.200997	0.699777	0.301185	-1.73128	down
Lmbp003825	C15H16O8	Skimmin (7-Hydroxycoumarin-7-O-glucoside)	Lignans and Coumarins	Coumarins	93-39-0	3	499795	600228	313292	1.132e+06	821829	953624	1.62586	0.0156512	0.624039	2.05719	1.04067	up
mws0629	C13H16N2O5	L-Aspartyl-L-Phenylalanine	Amino acids and derivatives	Amino acids and derivatives	13433-09-5	2	237765	310755	333218	271930	248322	255076	0.919531	0.343036	0.732672	0.879317	-0.185544	insig
pmb2653	C24H42O20	DMelezitose O-rhamnoside	Others	Saccharides	-	3	774305	1.16125e+07	8.95764e+06	630515	596181	502575	1.42682	0.182853	0.699777	0.0810173	-3.62563	down
MWSmce539	C18H34O4	Dibutyl sebacate	Lipids	Free fatty acids	109-43-3	3	73367.1	159529	61472	77556.4	69135.1	77520.2	0.558954	0.528497	0.810107	0.761672	-0.392758	insig
Lmzn001983	C16H24O10	D-Threo-guaiacylglycerol-7-O-β-D-glucoside	Phenolic acids	Phenolic acids	-	1	2.28366e+06	2.78806e+06	4.82465e+06	2.78241e+06	2.46907e+06	2.31777e+06	0.809231	0.423798	0.76077	0.764852	-0.386748	insig
mws0885	C7H6O4	2,4-Dihydroxybenzoic acid	Phenolic acids	Phenolic acids	89-86-1	2	1.84897e+07	1.63697e+07	1.28404e+07	1.69286e+07	1.23225e+07	9.10504e+06	0.953194	0.334627	0.731274	0.804117	-0.314523	insig
pma0702	C29H39N3O8	N1,N8-Bis(sinapoyl)spermidine	Alkaloids	Phenolamine	-	3	76619.6	83365	180838	77933.6	109332	46680	0.820561	0.418716	0.76077	0.686415	-0.542847	insig
Lmsp009245	C18H18O7	3',5-Dihydroxy-4',6,7-Trimethoxyflavanone	Flavonoids	Flavanones	-	2	550956	373944	480246	488738	518303	506664	0.667285	0.556219	0.821057	1.07726	0.107365	insig
Hmcp001578	C28H32O17	Isorhamnetin-3,7-O-diglucoside	Flavonoids	Flavonols	6758-51-6	3	1001850	1215165	1497840	973320	1035420	1716960	0.0569027	0.990381	0.996004	1.00292	0.00420561	insig
mws1660	C26H28O14	Schaftoside	Flavonoids	Flavones	51938-32-0	3	41970	70173.7	38345	53350	41949	135070	0.721036	0.465805	0.772624	1.53081	0.614291	insig
MWSmce706	C5H8N2O2	Cyclo(Ala-Gly)	Amino acids and derivatives	Amino acids and derivatives	4526-77-6	3	2.27815e+06	3.39716e+06	2.48138e+06	2.43498e+06	2.29651e+06	721869	1.01603	0.249511	0.70551	0.668575	-0.580839	insig
Lman004552	C21H22O9	Robustaside A;[6'-p-Coumarylarbutin]	Phenolic acids	Phenolic acids	148810-39-3	3	49932.1	47460.2	59206.4	45111	81427.7	62080	0.773671	0.420461	0.76077	1.20447	0.2684	insig
Lmdp002901	C15H22O8	2,6-Dihydroxy-4-isopropylphenyl-1-O-β-D-glucoside	Phenolic acids	Phenolic acids	-	2	377814	283620	542379	202927	320837	473388	0.589415	0.561203	0.821837	0.828327	-0.271728	insig
Zmhn005413	C15H12O9	p-Dimeric galloyl methyl ester	Phenolic acids	Phenolic acids	-	3	49423.2	54084.2	48135.7	45763.9	53619.3	51791.1	0.0511605	0.960896	0.98765	0.996908	-0.00446729	insig
MWSslk147	C7H7O6P	Fosfosal	Organic acids	Organic acids	6064-83-1	3	109016	122414	114426	97394.2	66097.6	101311	1.33653	0.12437	0.692426	0.765644	-0.385254	insig
Lmsn003111	C15H18O8	1-O-p-Coumaroyl-β-D-glucose	Phenolic acids	Phenolic acids	7139-64-2	3	2.86558e+06	2.64375e+06	2.45769e+06	4.38871e+06	6.50233e+06	3.95791e+06	1.66339	0.0970078	0.692426	1.8638	0.89825	up
Zbn004415	C26H28O16	5,6-Dihydroxylucidin-3β-primeveroside	Quinones	Anthraquinone	-	1	549121	1.21014e+07	1.15476e+07	3.27833e+06	2.87236e+06	3.27158e+06	0.27351	0.320597	0.719765	0.389382	-1.36074	insig
pmn001521	C20H22O11	3-Hydroxy-5-Methylphenol-1-O-(6'-Galloyl)Glucoside	Phenolic acids	Phenolic acids	-	3	57206.4	155135	186196	81820.9	103375	100797	0.524433	0.437078	0.763796	0.717606	-0.478737	insig
Zajn002491	C21H24O11	catechin-4-β-D-galactopyranoside*	Flavonoids	Flavanols	-	1	2.06046e+07	2.39072e+07	2.95581e+07	1.30009e+07	2.21171e+07	2.17105e+07	1.05572	0.221353	0.699777	0.767227	-0.382274	insig
Wbtp004798	C16H12O6	8,11-dimethoxy-2h-[1,3]dioxolo[4,5-b]xanthen-10-one	Flavonoids	Other Flavonoids	-	2	5.10583e+06	6.78009e+06	6.68958e+06	4.8631e+06	4.64315e+06	5.00747e+06	1.46931	0.125586	0.692426	0.781337	-0.355983	insig
Wbmp011762	C16H22O4	Dibutylphthalate(ISO-2)	Phenolic acids	Phenolic acids	-	1	2.36494e+06	4.19153e+06	5.13634e+06	4.01207e+06	6.51867e+06	4.69794e+06	0.898814	0.346628	0.732832	1.3024	0.381171	insig
Lhdp120305	C24H40O11	Guettardionoside	Terpenoids	Monoterpenoids	-	1	1164750	621917	565178	761707	629166	551994	0.546532	0.556433	0.821057	0.826103	-0.275606	insig
pme0122	C8H16N2O3	N6-Acetyl-L-lysine	Amino acids and derivatives	Amino acids and derivatives	692-04-6	3	1.60381e+06	2.15524e+06	2.46365e+06	1.01054e+06	2.47439e+06	1.00687e+06	0.993557	0.371064	0.743812	0.72184	-0.47025	insig
Cmcp006262	C30H48O6	2,3,7,19-Tetrahydroxyurs-12-en-28-oic acid (Roxburic Acid)	Terpenoids	Triterpene	108657-25-6	2	52681.4	69815.4	75111.8	97910.5	74933.9	137329	1.36769	0.165436	0.699777	1.56963	0.650429	up
Hmlp005624	C16H12O5	3',7-dihydroxy-4'-methoxyflavone	Flavonoids	Flavones	-	3	89643.4	176878	89195.6	97222.1	99845.7	125361	0.189217	0.74591	0.907257	0.906419	-0.141751	insig
WaYn011395	C28H56NO9P	2-(2,3-dihydroxypropoxy)-3-(((2-(dimethylamino)ethoxy)(hydroxy)phosphoryl)oxy)propan-2-yl (Z)-14-Octadecenoic Acid	Lipids	LPE	-	1	33785.3	22237.9	31333.9	188919	97335.1	194854	1.79519	0.0516494	0.692426	5.50737	2.46136	up
mws2124	C2H5O6P	2-Phosphoglycolate	Organic acids	Organic acids	13147-57-4	3	142427	110247	172265	185940	176545	189518	1.37022	0.136121	0.692426	1.29902	0.377423	insig
Cmyp007259	C20H22O9	Poliothrysoside; Nigracin	Phenolic acids	Phenolic acids	18463-25-7	3	191713	85100.8	79890.2	210887	333099	248893	1.52626	0.0471478	0.692426	2.22279	1.15237	up
Lmgn000242	C6H10O6	4,5,6-Trihydroxy-2-oxohexanoic acid	Organic acids	Organic acids	56742-44-0	3	79116.8	164438	129155	89634.7	86702.9	73733.7	1.17987	0.237667	0.699777	0.670954	-0.575714	insig
Zmhp006502	C25H24O14	Kaempferide-3-O-(6''-malonyl)glucoside	Flavonoids	Flavonols	-	3	160691	221752	162830	138137	131471	151092	1.39265	0.165927	0.699777	0.771542	-0.374184	insig
Zbfn001230	C19H26O14	3'-Gallic acyl sucrose	Phenolic acids	Phenolic acids	-	2	747143	1.25325e+06	891650	782485	725275	890232	0.854486	0.390668	0.751492	0.82917	-0.270261	insig
mws0236	C2H7NO3S	2-Aminoethanesulfonic acid	Organic acids	Organic acids	107-35-7	3	44252.6	39523.6	37968.7	38499.3	74879.3	26867.9	0.151741	0.7123	0.895236	1.15197	0.204104	insig
Wmmp000110	C14H18O9	mudanoside A	Phenolic acids	Phenolic acids	-	2	159192	235950	168583	207412	148930	190419	0.15215	0.859474	0.951624	0.969907	-0.0440817	insig
Zbzp003763	C10H8O3	11-methoxy viburtinal	Terpenoids	Monoterpenoids	-	1	918351	264772	668300	774406	1.13127e+06	785824	0.983083	0.291189	0.712587	1.45374	0.539774	insig
Waln010192	C28H52NO9P	2-(2,3-dihydroxypropoxy)-3-(((2-(dimethylamino)ethoxy)(hydroxy)phosphoryl)oxy)propyl (8E,11Z,14Z)-octadeca-8,11,14-trienoate	Lipids	LPE	-	1	209996	220625	227691	317072	181251	390742	0.90517	0.336466	0.731274	1.35052	0.433516	insig
MWS201477	C8H16N2O5	Thr-Thr	Amino acids and derivatives	Amino acids and derivatives	-	3	76078.8	74084.4	62731.8	97886.7	76612.9	78613.5	1.21601	0.181747	0.699777	1.18891	0.24964	insig
MWSmce052	C30H48O3	3-Hydroxyurs-12-en-28-oic acid (3-Epiursolic acid)	Terpenoids	Triterpene	989-30-0	3	5.91065e+06	3.24192e+06	3.37917e+06	1.85511e+06	5.2656e+06	5.21419e+06	0.17116	0.96558	0.98765	0.984292	-0.022841	insig
Hmgp003086	C29H34O16	Tricin-7-O-rutinoside	Flavonoids	Flavones	-	2	1.61175e+06	9.40824e+06	9.03437e+06	1.45231e+06	1.93805e+06	2.15958e+06	1.23247	0.19643	0.699777	0.276744	-1.85337	down
MWSmce709	C9H7N	Isoquinoline	Alkaloids	Isoquinoline alkaloids	119-65-3	2	410477	831542	1.32315e+06	1.50988e+06	842658	1.49238e+06	0.983695	0.283773	0.707129	1.49889	0.583896	insig
MWS0434	C19H28O2	Trans-dehydrorosinone	Others	Ketone compounds	53-43-0	2	67197.1	38119.3	39310.2	55045	27588	24457.5	0.900383	0.409311	0.76006	0.740462	-0.433503	insig
Lhmp122018	C22H28O14	3-O-caffeoyl quininyl glucoside	Others	Others	-	3	97946.7	149691	77254.3	54065.8	18340	176725	0.771785	0.666301	0.875897	0.766812	-0.383056	insig
Wtmp012979	C38H50O5	4-hydroxy-3-(3-hydroxybenzoyl)-8-methyl-1,5,7-tris(3-methylbut-2-en-1-yl)-8-(4-methylpent-3-en-1-yl)bicyclo[3.3.1]non-3-ene-2,9-dione	Others	Ketone compounds	-	3	313341	495296	409514	1.83289e+06	589314	307469	0.836521	0.394836	0.753874	2.24084	1.16404	insig
MW0139483	C27H30O16	Quercetin 3-(2-glucosylrhamnoside)	Flavonoids	Flavones	143016-74-4	3	708863	1.14944e+06	1294190	1.89137e+06	783982	1.03219e+06	0.347407	0.658537	0.873163	1.17607	0.233972	insig
Lmmp004541	C19H32O7	Byzantionoside B	Others	Others	189109-45-3	3	1084115	1.91098e+06	939760	1021990	629732	3400120	0.0794007	0.717095	0.895677	1.28387	0.3605	insig
MW0168280	C11H12O7	(2S,3R)-2,3-dihydroxy-2-[(4-hydroxyphenyl)methyl]butanedioic acid	Organic acids	Organic acids	35388-57-9	3	73252.7	91556.7	85739.1	86059.2	57364.8	90221	0.487979	0.661693	0.873163	0.932534	-0.100771	insig
MWS4533	C9H10O2	2-Phenylpropionic Acid*	Organic acids	Organic acids	7782-26-5	3	152009	40291.7	118715	96792.3	126960	42377.4	0.2071	0.737117	0.903211	0.855679	-0.224858	insig
mws0008	C9H10O2	Hydrocinnamic acid*	Phenolic acids	Phenolic acids	501-52-0	3	152009	40291.7	118715	96792.3	126960	42377.4	0.2071	0.737117	0.903211	0.855679	-0.224858	insig
pmp001046	C16H26O8	Jasminoside B	Terpenoids	Monoterpenoids	214125-04-9	2	2.00324e+06	2.55453e+06	1.78177e+06	1.91183e+06	1.70724e+06	1.71981e+06	1.10716	0.281112	0.70551	0.842157	-0.247839	insig
Lmmn003541	C33H28O18	Iriflophenone-3-C-(2'',6''-Di-O-Galloyl)Glucoside	Phenolic acids	Phenolic acids	-	3	1.13921e+07	8.16973e+06	7.72432e+06	5.90778e+06	1.02351e+07	7.16118e+06	0.721115	0.485808	0.784598	0.854061	-0.227589	insig
Wagp001741	C19H28N2O9	N-(gamma-L-glutamyl)tyramine O-glucoside	Alkaloids	Phenolamine	-	3	819622	877360	1.16427e+06	1.5767e+06	955172	707529	0.270843	0.686321	0.884511	1.13216	0.17908	insig
mws4193	C9H12O3	Homovanillic alcohol; 4-Hydroxy-3-methoxyphenethanol	Phenolic acids	Phenolic acids	2380-78-1	3	42422.5	37523.8	36370.9	35962.9	32123.6	21233.6	1.24053	0.167287	0.699777	0.767901	-0.381008	insig
MW0133376	C18H16O8	4H-1-Benzopyran-4-one, 5,7-dihydroxy-2-(4-hydroxyphenyl)-3,6,8-trimethoxy-	Flavonoids	Flavones	57393-71-2	3	3.78507e+06	4.80341e+06	4.93442e+06	4.34881e+06	3.27108e+06	3.77087e+06	1.11269	0.213224	0.699777	0.842331	-0.247541	insig
Lssp210333	C20H32O4	Grayanotoxin XVIII	Terpenoids	Ditepenoids	-	1	40520.5	108380	27934.5	209020	163430	191800	1.59564	0.0190625	0.624039	3.19083	1.67393	up
Wayn006004	C15H8O11S	3-O-Methylellagic acid 4'-sulfate*	Tannins	Tannin	-	3	73491.7	68811.8	30312.5	63950.7	67219.2	62419.4	0.578654	0.660808	0.873163	1.1215	0.165433	insig
Wasn002512	C19H22O15	6-Galloylglucosyl Aascorbic acid	Others	Vitamin	-	1	680611	1.33562e+06	796022	786738	490955	761761	0.95801	0.335874	0.731274	0.725202	-0.463544	insig
Waln009920	C28H52NO9P	1-(2,3-dihydroxypropoxy)-3-(((2-(dimethylamino)ethoxy)(hydroxy)phosphoryl)oxy)propan-2-yl (8E,11Z,14Z)-octadeca-8,11,14-trienoate	Lipids	LPE	-	1	278984	227338	143939	248757	234890	161187	0.0250903	0.971848	0.990759	0.991654	-0.012091	insig
pmp000178	C25H28O12	Andrographidine D	Flavonoids	Flavanones	113963-40-9	1	2.18401e+07	1.50994e+07	1.61732e+07	1.60112e+07	1.55882e+07	2.05254e+07	0.0787085	0.906511	0.967385	0.981402	-0.027084	insig
pmn001640	C20H18O12	Myricetin-3-O-arabinoside*	Flavonoids	Flavonols	132679-85-7	1	943163	765815	767471	1.62471e+06	1.01216e+06	1.59238e+06	1.57125	0.0888413	0.692426	1.70779	0.772128	up
Lmmp000897	C30H26O14	Gallocatechin-(4α→8)-gallocatechin	Flavonoids	Flavanols	-	3	1.13678e+06	1.38949e+06	866235	1.97084e+06	1.96409e+06	1.79851e+06	1.6664	0.0243173	0.624039	1.69003	0.757047	up
mws1350	C9H10O4	Syringaldehyde; 4-Hydroxy-3,5-Dimethoxybenzaldehyde	Others	Aldehyde compounds	134-96-3	3	62481.9	58201.2	99659.9	51228.5	94381.3	30624.6	0.714058	0.560219	0.821837	0.799818	-0.322255	insig
Zmdn002049	C21H24O11	Epicatechin-4'-O-β-D-glucopyranoside*	Flavonoids	Flavanols	-	1	1.58282e+07	2.85499e+07	2.98883e+07	1.73842e+07	2.08518e+07	2.36678e+07	0.591098	0.464325	0.772624	0.833537	-0.262682	insig
pme2890	C8H16N2O4S2	L-Homocystine	Amino acids and derivatives	Amino acids and derivatives	626-72-2	3	154617	42682.3	95897.8	122708	134380	115735	0.821909	0.499162	0.794811	1.27158	0.346623	insig
Lmgp006006	C16H12O8	3,5,8,3',4'-Pentahydroxy-7-methoxyflavone; Ranupetin	Flavonoids	Flavonols	-	2	129073	106433	102596	103883	83071.6	17807.9	1.05419	0.222921	0.699777	0.605625	-0.723503	down
ML10198935	C11H14N2O	N-Methylserotonin	Alkaloids	Plumerane	1134-01-6	3	85300.3	51699.5	34685.8	381565	60881.8	49552.3	0.794885	0.430389	0.762811	2.8657	1.51889	insig
pmb0676	C38H40O19	Chrysoeriol-8-C-glucoside-7-O-(6''-feruloyl)glucoside	Flavonoids	Flavones	-	2	420831	171775	149759	186833	372796	201853	0.20817	0.955049	0.987036	1.02575	0.0366832	insig
Wayn003721	C9H8O6S	p-Coumaric acid 4-O-sulfate	Others	Others	-	3	67935.3	54388.1	54460.4	35743.4	27745.3	56890.4	1.28721	0.150569	0.699777	0.680939	-0.554402	insig
Wahp006113	C24H26O12	Rhamnazine-4'-O-β-D-glucoside	Flavonoids	Flavones	-	2	634171	514508	558390	313133	454165	1.13616e+06	0.0749034	0.821641	0.937527	1.11504	0.157099	insig
HX1195	C30H46O4	3,4-Secodammara-4(28),20,24-trien-3,26-dioic acid	Terpenoids	Triterpene	-	1	1.03816e+06	351760	663050	690000	885480	761826	0.604529	0.685565	0.884511	1.1385	0.187133	insig
mws0856	C21H20O12	Quercetin-4'-O-glucoside (Spiraeoside)*	Flavonoids	Flavonols	20229-56-5	2	318131	570461	904764	642217	711241	679556	0.625455	0.685348	0.884511	1.13364	0.180958	insig
Wayp003781	C24H38N2O7	N-Hydroxynonanoyl nornicotine glucoside	Alkaloids	Pyridine alkaloids	-	2	907934	1.48637e+06	1.76644e+06	1.69071e+06	1.85168e+06	1.81712e+06	1.10387	0.252344	0.70551	1.28811	0.36526	insig
Lamn006359	C22H24O10	4'-demethyl-3,9-dihydroeucomin glucoside	Flavonoids	Other Flavonoids	-	2	3.44588e+07	2.37943e+07	43457700	1.56211e+07	2.11823e+07	3.55058e+07	0.976195	0.29857	0.712587	0.710929	-0.492223	insig
Zmhn002334	C16H20O9	6-O-Feruloyl-β-D-glucose	Phenolic acids	Phenolic acids	137887-25-3	2	508844	370289	813990	543081	792118	494129	0.373205	0.792534	0.924357	1.08045	0.111628	insig
Lmcp005645	C17H14O7	Quercetin-3,4'-Dimethyl Ether	Flavonoids	Flavonols	33429-83-3	3	106610	194322	254727	280171	188078	266586	0.9322	0.32096	0.719765	1.32246	0.403222	insig
Lhhp120801	C16H24O8	illicinolide A	Terpenoids	Sesquiterpenoids	-	2	522188	324370	598442	531967	368361	528587	0.0314464	0.959334	0.98765	0.98887	-0.0161479	insig
Zmpp002571	C15H10O7	Robinetin	Flavonoids	Flavonols	490-31-3	2	1.20701e+06	1.0767e+06	807310	979190	984917	1.1079e+06	0.0470303	0.96332	0.98765	0.993849	-0.00890103	insig
MWS201439	C15H18N4O3	Phe-His	Amino acids and derivatives	Amino acids and derivatives	16874-81-0	3	126289	190397	152187	115488	78802.5	88105.3	1.58388	0.0581217	0.692426	0.602285	-0.731483	down
pmf0512	C2H3NO3	Oxamic acid	Amino acids and derivatives	Amino acids and derivatives	471-47-6	3	78369.4	76636.7	83840.9	72925	63745.2	77534.4	1.23172	0.17016	0.699777	0.896828	-0.157097	insig
pmb0578	C32H30O15	Luteolin-7-O-(6''-sinapoyl)glucoside	Flavonoids	Flavones	-	2	192632	229620	367319	160926	220310	210446	0.955882	0.341396	0.731508	0.749373	-0.416244	insig
Wagp006265	C26H30O14	3,6,7,2',4'-Pentamethylquercetagetin 3'-O-Beta-D-Glucoside	Flavonoids	Flavones	-	3	1.30854e+06	2.14859e+06	2.15035e+06	1.19702e+06	1.69116e+06	1.88568e+06	0.615631	0.472268	0.77556	0.85134	-0.232193	insig
Lmhp010757	C25H48NO7P	LysoPE 20:2	Lipids	LPE	-	3	61275.5	27715.5	38658	29794.5	62991.9	38370.9	0.097271	0.937542	0.982361	1.02748	0.0391167	insig
pma0633	C19H32N4O2	N-p-Coumaroylspermine	Alkaloids	Phenolamine	130210-35-4	3	130851	125182	120797	156966	85511.3	135185	0.155283	0.990766	0.996004	1.00221	0.00318463	insig
mws0520	C11H13NO4	N-Acetyl-L-tyrosine	Amino acids and derivatives	Amino acids and derivatives	537-55-3	3	49888.9	131820	66163.6	96705	37950.8	85030	0.255371	0.777132	0.918259	0.886286	-0.174155	insig
Lmrn003000	C9H10O3	2-Hydroxy-3-phenylpropanoic acid	Phenolic acids	Phenolic acids	7326-19-4	3	3340	3116.61	3129.17	14441.1	31786.7	15042.5	1.80745	0.0937729	0.692426	6.39178	2.67622	up
MWS20633g	C9H12NO6P	O-phosphate-L-tyrosine	Amino acids and derivatives	Amino acids and derivatives	21820-51-9	3	254739	318908	302141	274986	257920	321215	0.235069	0.802017	0.928844	0.97526	-0.0361406	insig
pme2380	C5H6O5	α-Ketoglutaric acid	Organic acids	Organic acids	328-50-7	3	382376	244551	316983	434246	484309	426649	1.51547	0.0604103	0.692426	1.42514	0.511103	insig
MWS201461	C12H25N5O3	Leu-Arg	Amino acids and derivatives	Amino acids and derivatives	26607-15-8	3	217752	221329	225626	281625	317172	271317	1.76789	0.0357894	0.662721	1.30902	0.388486	insig
Lmyn003835	C14H10O7	4-(3,4,5-Trihydroxybenzoxy)benzoic acid	Phenolic acids	Phenolic acids	-	2	875210	523375	634967	672277	954649	715792	0.719157	0.491698	0.78967	1.15203	0.204182	insig
Lmcp004624	C16H12O6	3-Methylkaempferol	Flavonoids	Flavonols	1592-70-7	2	2330590	2.17307e+06	1.41839e+06	3028540	2073320	1.07976e+06	0.0762273	0.899477	0.966376	1.04383	0.0618894	insig
zjgp122321	C16H18O9	4-O-acetyl-3-O-caffeoyl-2-C-methyl-D-erythronate	Others	Others	-	1	842490	319467	597290	976262	563163	534610	0.517076	0.640251	0.868219	1.17893	0.237482	insig
Hmgn001278	C20H30O12	Verbasoside	Phenolic acids	Phenolic acids	61548-34-3	3	85044.3	220743	223624	68828.2	52672.1	63204.8	1.55427	0.127028	0.692426	0.348887	-1.51917	down
Lmxp010913	C35H66NO9P	1-(9Z-Octadecenoyl)-2-(9-oxo-nonanoyl)-sn-glycero-3-phosphocholine	Lipids	Glycerol ester	-	3	119763	118414	60605.6	108147	107587	77867.1	0.0531103	0.942155	0.982879	0.982655	-0.0252435	insig
pme2244	C11H11NO2	3-Indolepropionic acid	Alkaloids	Plumerane	830-96-6	2	113522	287018	472076	624603	363132	656765	1.19924	0.138961	0.692426	1.88456	0.91423	up
MWSHY0111	C22H22O10	Calycosin-7-O-glucoside	Flavonoids	Isoflavones	20633-67-4	3	1.54123e+06	1.26487e+06	628614	1.68414e+06	1.5352e+06	996182	0.670707	0.491037	0.789524	1.22733	0.29552	insig
mws4174	C8H15NO6	N-Acetyl-D-mannosamine	Others	Saccharides	7772-94-3	3	45807.1	38333.4	33253.7	13146.9	45580	43930.9	0.549159	0.695386	0.885936	0.87447	-0.193519	insig
Lcgp000245	C25H32O10	dihydrodehydrodiconiferyl alcohol-9-O-β-D-xylopyranoside	Lignans and Coumarins	Lignans	-	2	801537	3.84645e+06	3.04173e+06	1.22897e+06	984009	1.61195e+06	0.855499	0.291302	0.712587	0.497407	-1.0075	insig
Jmgn005927	C15H12O6	2-hydroxynaringenin	Flavonoids	Flavanones	-	3	12600586	1.06203e+07	3.13091e+06	1.0782e+07	1.69862e+07	1.26654e+07	0.992231	0.253488	0.70551	1.53437	0.617649	insig
Zmyn002323	C8H8O3	2-Hydroxyphenylacetic acid	Organic acids	Organic acids	614-75-5	3	29383.1	41077.9	69830.8	51043.3	54843.9	75079.1	0.913907	0.40187	0.758539	1.28993	0.367291	insig
Yaap002857	C14H18O9	Myrciaphenone A	Others	Others	26089-54-3	1	262657	194401	158050	238560	390837	234092	1.11939	0.254392	0.70551	1.4038	0.48934	insig
Lmsp004632	C15H10O6	Scutellarein (5,6,7,4'-Tetrahydroxyflavone)	Flavonoids	Flavones	529-53-3	3	2.75497e+06	2.95561e+06	4.13561e+06	4.3629e+06	2.69508e+06	7.23002e+06	0.845344	0.382187	0.745002	1.45112	0.537166	insig
MWSmce251	C16H15NO4	N-Benzoyl-(2R,3S)-3-phenylisoserine	Amino acids and derivatives	Amino acids and derivatives	132201-33-3	3	80690.5	212216	226061	151812	163927	213341	0.289889	0.951021	0.98626	1.01948	0.02784	insig
pmp001309	C21H20O12	6-Hydroxykaempferol-7-O-glucoside	Flavonoids	Flavonols	-	2	2.30978e+06	7655485	2.88542e+06	4.27677e+06	3.57576e+06	12248845	0.720379	0.507272	0.797673	1.56423	0.645449	insig
Wayn000918	C18H28O17	Isocitric acid-1-O-diglucoside	Organic acids	Organic acids	-	2	22859.6	47104.6	36322.4	26846.1	40865	29710.4	0.224959	0.740801	0.905143	0.916593	-0.125646	insig
Qmzp101807	C20H22O5	Avicennol	Lignans and Coumarins	Coumarins	56110-68-0	3	1.02494e+06	704117	834337	947177	958769	782918	0.391092	0.724794	0.897491	1.04895	0.0689439	insig
Lmyp004052	C30H26O14	Quercetin-3-O-(6''-O-p-Coumaroyl)galactoside	Flavonoids	Flavonols	-	2	825514	1.19054e+06	5419565	1.73367e+06	1.41054e+06	1.88894e+06	0.071058	0.642006	0.868547	0.676898	-0.56299	insig
Hmhn000927	C12H16O8	Phloroglucinol-1-O-β-D-glucopyranoside	Phenolic acids	Phenolic acids	-	1	1.23415e+07	1.53088e+07	1.10062e+07	1.03941e+07	1.68768e+07	1.40659e+07	0.320303	0.716224	0.895488	1.06934	0.0967144	insig
HJN041	C21H24O11	Epicatechin glucoside	Flavonoids	Flavanols	-	2	16384955	2.15004e+07	2.69943e+07	1.19503e+07	1.84436e+07	1.41061e+07	1.30225	0.146701	0.694085	0.685886	-0.543959	insig
MWS1840	C6H15N	Triethylamine	Alkaloids	Alkaloids	121-44-8	2	306706	248043	395555	370261	283089	366913	0.464283	0.677431	0.882665	1.07362	0.10248	insig
pmb3042	C23H24O12	Tricin-5-O-Glucoside	Flavonoids	Flavones	32769-00-9	3	3.32545e+06	9.13815e+06	7.85135e+06	3.81235e+06	3.01877e+06	4.74995e+06	1.09444	0.235872	0.699777	0.570077	-0.810772	down
MWS1837	C8H15NO2	Tranexamic Acid	Organic acids	Organic acids	1197-18-8	3	1.54717e+06	1.1444e+06	1.55683e+06	1.15833e+06	1.04672e+06	1.23722e+06	1.25454	0.176644	0.699777	0.810248	-0.303565	insig
Hmbp001276	C8H8O4	Gallacetophenone	Phenolic acids	Phenolic acids	528-21-2	1	82902.3	53226.3	86883.2	76731.9	65719.4	100525	0.437049	0.675725	0.882665	1.08952	0.123694	insig
pmb0613	C33H40O20	Apigenin-6,8-di-C-glucoside-4'-O-glucoside	Flavonoids	Flavones	-	3	24353.9	43173.3	108233	52958.4	56226.7	61362.6	0.341346	0.951834	0.98626	0.970346	-0.0434282	insig
pmb2654	C19H27NO12	Anthranilate-1-O-Sophoroside	Phenolic acids	Phenolic acids	-	3	38376.6	150341	325198	94658.1	42313.8	44777.7	0.945041	0.314722	0.719174	0.353656	-1.49958	insig
Lmgn002253	C31H36O18	Syringoylcaffeoylquinic acid-D-glucose	Phenolic acids	Phenolic acids	-	2	3357.35	19846.4	19297.7	20297.4	9062.26	9007.44	0.116083	0.845583	0.945784	0.902725	-0.147641	insig
pmb0952	C12H17N4OS+	Thiamine (Vitamin B1)	Others	Vitamin	70-16-6	3	33260.7	10005	49763.6	47578	34477.6	53301.6	0.916451	0.353946	0.73679	1.455	0.541014	insig
mws0264	C12H22O11	D-Trehalose*	Others	Saccharides	99-20-7	1	1.14642e+07	2.65642e+07	4.22091e+07	1.54621e+07	1.28543e+07	1.46477e+07	1.01367	0.296147	0.712587	0.535461	-0.901147	down
Lmpp003465	C21H20O13	Myricetin-3-O-β-D-glucoside*	Flavonoids	Flavonols	19833-12-6	2	16998685	3.76816e+07	3.7639e+07	35475675	43060930	1.35302e+07	0.120005	0.994391	0.998108	0.997264	-0.00395308	insig
Lssp210321	C26H42O8	Pierisformoside B(ISO1)	Terpenoids	Ditepenoids	-	3	71690	245144	72031.7	191632	41817.8	71690	0.41342	0.725126	0.897491	0.784691	-0.349803	insig
pmb0494	C15H22N2O4	Sinapoylputrescine	Alkaloids	Phenolamine	70185-57-8	3	89079.3	65934.3	79939.6	46118.8	23956.5	40294.8	1.6465	0.0117467	0.624039	0.469753	-1.09002	down
Lmhn002574	C20H16O11	Caffeoyl(p-Hydroxybenzoyl)tartaric acid	Phenolic acids	Phenolic acids	-	2	774050	285290	134199	1.07749e+06	615759	830680	1.26301	0.140699	0.692426	2.11466	1.08043	up
Lcsn000341	C18H32O15	3'-Fucosyllactose	Others	Saccharides	41312-47-4	1	2.77952e+06	1.41926e+07	3.70074e+07	1.19607e+06	2.02613e+06	1.63065e+06	1.4763	0.245117	0.702953	0.0899015	-3.47551	down
Zasp009163	C30H46O3	Mudanpinoic acid A	Terpenoids	Triterpene	203511-36-8	1	1.75641e+06	844805	755645	1.30076e+06	1.02174e+06	1.37447e+06	0.52247	0.76351	0.912049	1.10132	0.139232	insig
Lsmp121707	C24H40O11	Cuneataside E	Others	Others	-	1	1481000	828336	1053890	876718	554783	815373	1.25623	0.182609	0.699777	0.668071	-0.581927	insig
Wbjp002608	C18H23NO9	5-methoxy-3-methyl-2-oxo-7-((3,4,5-trihydroxy-6-methyltetrahydro-2H-pyran-2-yl)oxy)indolin-3-yl acetate	Alkaloids	Alkaloids	-	3	1.50371e+06	1.54717e+06	2.56655e+06	1965951	1.62355e+06	2.10369e+06	0.198298	0.951103	0.98626	1.01349	0.0193294	insig
MW0013542	C6H10O6	2-Keto-3-deoxygluconate	Organic acids	Organic acids	17510-99-5	3	1.78042e+07	68591390	70530965	51443915	49237035	2.27375e+07	0.245319	0.607467	0.853271	0.786473	-0.346532	insig
Lakn003294	C15H20O9	2-β-D-Glucopyranosyloxy-5-hydroxyphenylacetic acidmethylester*	Phenolic acids	Phenolic acids	-	1	4.90093e+06	5.80252e+06	5.95675e+06	12464790	3.84091e+06	11260260	0.845248	0.309408	0.715565	1.6546	0.726482	insig
Lmqp003432	C13H22O3	6,9-Dihydroxy-7-megastigmen-3-one	Terpenoids	Sesquiterpenoids	-	2	445017	1.36962e+06	699043	1.10431e+06	391858	831381	0.123545	0.86672	0.954204	0.925954	-0.110987	insig
Zmsn002206	C16H24O10	Cornusoside A	Others	Others	-	1	1.21968e+07	1.09832e+07	1.84444e+07	1.21564e+07	1.12448e+07	9.99121e+06	0.955278	0.357379	0.73679	0.802232	-0.317908	insig
Zjlp100905	C31H48O5	3-Hydroxyolean-12-ene-28,30-dioic acid 30-methyl ester (Serjanic Acid)	Terpenoids	Triterpene	-	3	143158	20354.4	52475.2	160315	128319	59841.7	0.89082	0.404867	0.759293	1.61341	0.690113	insig
mws0875	C5H10N2O3S	L-Cysteinyl-L-glycine	Amino acids and derivatives	Amino acids and derivatives	19246-18-5	3	1.7871e+06	1.95981e+06	2.08976e+06	2.91591e+06	1.66567e+06	2.24855e+06	0.683014	0.458317	0.7704	1.17021	0.226768	insig
Lmdp002381	C11H14O5	Genipin	Terpenoids	Monoterpenoids	6902-77-8	2	250021	413551	246701	517455	188186	282600	0.0550917	0.831234	0.941935	1.08565	0.118562	insig
pmp001310	C27H30O17	6-Hydroxykaempferol-3,6-O-Diglucoside	Flavonoids	Flavonols	-	2	333232	253330	368755	105045	325677	433304	0.478901	0.789467	0.922118	0.904439	-0.144906	insig
Zmln001312	C12H8O6	Brevifolin[Geranium]	Phenolic acids	Phenolic acids	477-94-1	3	34719	21217.9	26665	94424.3	43079.6	71635.7	1.6065	0.0963485	0.692426	2.5319	1.34022	up
NK10246260	C9H7NO2	2,4-Dihydroxyquinoline	Alkaloids	Quinoline alkaloids	86-95-3	3	145138	253565	127384	229295	128395	136681	0.185898	0.846275	0.945784	0.939712	-0.0897087	insig
MWSHY0177	C22H18O10	Catechin gallate	Flavonoids	Flavanols	130405-40-2	1	46939465	60368865	22712280	48853375	59287025	39902125	0.549387	0.660571	0.873163	1.13861	0.187271	insig
Lahp002992	C37H30O18	Epigallocatechin-(4β->8)-epigallocatechin-3-O-gallate	Flavonoids	Flavanols	-	1	4420925	2.51831e+06	958208	12296000	3282405	1.71641e+06	0.717334	0.446166	0.767306	2.18993	1.13088	insig
Lahp003422	C22H18O11	3,5,3′,4′,5′-penta-hydroxyflavan-7-gallate*	Flavonoids	Flavanols	-	1	9.48215e+06	5.48547e+06	3.55151e+06	6.87491e+06	1.07998e+07	6.14505e+06	0.772145	0.480676	0.781598	1.28622	0.363139	insig
mws0852	C20H22N8O5	Methotrexate	Nucleotides and derivatives	Nucleotides and derivatives	59-05-2	3	9	9	9	11054	9257.02	17590.8	1.87832	0.037951	0.668423	1403.77	10.4551	up
Lajp003510	C15H10O5	Furo(2,3-f)-1,3-bewnzodioxole	Phenolic acids	Phenolic acids	-	3	185506	221180	154393	452390	215919	238090	1.20471	0.263366	0.70551	1.61546	0.691942	up
pmp001288	C28H32O14	Acacetin-7-O-rutinoside (Linarin)	Flavonoids	Flavones	480-36-4	3	103625	65900.7	140976	91680.5	117035	105516	0.225759	0.960771	0.98765	1.01201	0.0172291	insig
mws1639	C11H10O5	Isofraxidin	Lignans and Coumarins	Coumarins	486-21-5	3	68355	130065	56685	209389	198508	216578	1.66289	0.0274329	0.624039	2.44792	1.29155	up
Hmgp002189	C22H22O11	Hispidulin-7-O-glucoside(Homoplantaginin)*	Flavonoids	Flavones	17680-84-1	2	8.72057e+06	8.44762e+06	6.59831e+06	4.20914e+06	7.51076e+06	5.42477e+06	1.26424	0.141639	0.692426	0.72138	-0.471169	insig
Zjyp102917	C15H24O	Nootkatol	Terpenoids	Sesquiterpenoids	50763-67-2	3	639063	314202	742036	267619	562824	307915	0.908463	0.312991	0.717844	0.671479	-0.574587	insig
Jmbp005771	C19H18O8	Gardenin D	Flavonoids	Flavones	29202-00-4	1	167544	111859	136368	240942	142554	295554	1.28481	0.17999	0.699777	1.63323	0.707728	up
Qagp003587	C13H18N2O	N-Monocinnamoylputrescine*	Alkaloids	Phenolamine	-	2	1791200	1553430	4.02196e+06	1885740	2.60692e+06	1671425	0.291872	0.670074	0.87785	0.836763	-0.257109	insig
pmb0197	C11H15N5O5	N7-Methylguanosine	Nucleotides and derivatives	Nucleotides and derivatives	20244-86-4	3	123644	144471	116478	187691	117745	144458	0.796502	0.404473	0.759293	1.16979	0.226255	insig
zjtp011901	C15H24O	β-dictyopterol	Terpenoids	Sesquiterpenoids	-	3	505384	507848	430907	492679	152941	286233	1.18169	0.221601	0.699777	0.645265	-0.632036	down
pmn001378	C26H32O11	Pinoresinol-4-O-glucoside	Lignans and Coumarins	Lignans	41607-20-9	3	186967	333344	295496	253601	243782	345778	0.234208	0.8761	0.956972	1.03353	0.0475789	insig
Waln010743	C28H54NO9P	1-(2,3-dihydroxypropoxy)-3-(((2-(dimethylamino)ethoxy)(hydroxy)phosphoryl)oxy)propan-2-yl (11Z,14Z)-octadeca-11,14-dienoate	Lipids	LPE	-	1	176332	60088.1	123070	105083	106165	192179	0.417185	0.757821	0.909893	1.12222	0.166355	insig
Cmbn004962	C25H28O12	10-O-[(E)-p-Coumaroyl]-geniposidic acid	Terpenoids	Monoterpenoids	-	3	1.52335e+07	1.92935e+07	1.4744e+07	1.06508e+07	1.53573e+07	1.64046e+07	0.828693	0.375369	0.743812	0.860805	-0.216242	insig
pmp000579	C22H22O11	Diosmetin-7-O-galactoside*	Flavonoids	Flavones	-	2	4.2307e+06	7.1565e+06	9.26963e+06	6.52747e+06	4.80934e+06	5.98832e+06	0.488383	0.534433	0.81214	0.838712	-0.253753	insig
Lmsp003729	C27H30O17	Myricetin-3-O-rutinoside	Flavonoids	Flavonols	-	1	1.82555e+06	1.09684e+06	3178420	1.70614e+06	3026835	2907725	0.710189	0.53129	0.811862	1.25241	0.324705	insig
MWSmce278	C21H26O3	Acitretin	Others	Vitamin	55079-83-9	3	42867.2	22878.6	44925.9	65821.2	53561.6	61883.7	1.43416	0.0590592	0.692426	1.63787	0.711825	up
Lmjp003655	C22H22O11	6-C-MethylKaempferol-3-glucoside*	Flavonoids	Flavones	-	2	5.95433e+06	7.67651e+06	6.72454e+06	5.70245e+06	5.18512e+06	5.76566e+06	1.45246	0.118657	0.692426	0.818124	-0.289609	insig
MWS2041	C6H6O3	2,3-Dimethylmaleic anhydride	Organic acids	Organic acids	766-39-2	3	93552.2	98955.3	56965	59498.7	91144.3	66571.5	0.524509	0.548874	0.814775	0.870696	-0.19976	insig
Yshs000050	C30H46O3	Lupane-20(29)-en-3-on-28-oic acid	Terpenoids	Triterpene	-	2	175993	130472	199484	244285	210868	314807	1.4638	0.0845548	0.692426	1.52181	0.605791	up
mws0467	C9H10O3	3-(4-Hydroxyphenyl)-propionic acid	Phenolic acids	Phenolic acids	501-97-3	3	10629.4	12471	21079.5	22507.5	36214.2	32546.1	1.56894	0.042323	0.680002	2.06582	1.04672	up
MWS201483	C14H18N2O4	Phe-Hyp	Amino acids and derivatives	Amino acids and derivatives	90965-82-5	3	39989.2	69197.9	88223.9	96106	118815	119539	1.43691	0.0622711	0.692426	1.69424	0.760635	up
Saln003605	C26H30O13	3'-O-Feruloyl Swertiamarin	Terpenoids	Monoterpenoids	-	2	61290	163650	176857	147477	128862	186890	0.584965	0.648447	0.870526	1.15289	0.205256	insig
Lmgn000224	C5H6O5	2-Methyl-3-oxosuccinic acid	Organic acids	Organic acids	-	3	78330.3	25814	65020	93971.2	72223.2	99368	1.14205	0.168128	0.699777	1.56985	0.650625	up
mws2186	C20H18O11	Avicularin(Quercetin-3-O-α-L-arabinofuranoside)*	Flavonoids	Flavonols	572-30-5	1	2.87813e+06	3.79011e+06	2.61674e+06	3.77341e+06	4.43926e+06	6.22595e+06	1.43971	0.128638	0.692426	1.55505	0.636961	up
Zbzp011453	C16H22O4	de-O-methyllasiodiplodin	Quinones	Quinones	-	1	4.52014e+06	4.82561e+06	5.34313e+06	5.44542e+06	5.80111e+06	6.21832e+06	1.54225	0.0480599	0.692426	1.18898	0.24973	insig
mws5041	C8H16N2O3	L-Glycyl-L-isoleucine	Amino acids and derivatives	Amino acids and derivatives	19461-38-2	3	98752.4	90428.7	83228.2	86814.6	193530	137913	1.1838	0.253919	0.70551	1.5354	0.618616	up
Lajp002779	C45H38O19	Gallocatechin-(4α->8)-Catechin-(4α->8)-Catechin	Flavonoids	Flavanols	87421-89-4	2	8.01252e+06	3.24036e+06	4.63442e+06	9	9	9	1.87873	0.0647	0.692426	1.69947e-06	-19.1665	down
MWSmce056	C11H12N2O2	DL-Tryptophan	Amino acids and derivatives	Amino acids and derivatives	54-12-6	1	612224	1.22405e+06	2.2634e+06	3.38472e+06	1.7092e+06	3.45912e+06	1.28148	0.119986	0.692426	2.08627	1.06093	up
mws0221	C6H12N2O4S2	L-Cystine	Amino acids and derivatives	Amino acids and derivatives	56-89-3	3	56374	139284	98481	151622	100515	162860	1.01555	0.262421	0.70551	1.41089	0.4966	insig
Hmln002199	C23H22O13	Quercetin-3-O-(6''-O-acetyl)galactoside	Flavonoids	Flavonols	-	3	1.08463e+06	1.87988e+06	2.63665e+06	1.76488e+06	1.96325e+06	1.72238e+06	0.12851	0.92159	0.973242	0.973104	-0.0393339	insig
Cmsn000894	C14H18O11	7-O-Galloyl-D-sedoheptulose	Phenolic acids	Phenolic acids	-	3	347088	1.41049e+06	680824	688249	329508	546798	0.63846	0.456815	0.770171	0.641631	-0.640184	insig
MWS201405	C15H18N4O4	His-Tyr	Amino acids and derivatives	Amino acids and derivatives	35979-00-1	3	166412	99699	64373.8	108854	111005	192565	0.691356	0.538894	0.813185	1.24793	0.319541	insig
Wasn006047	C21H36O9	Glucosyl 10,11-dihydroxy-2,6-farneSadienoate	Others	Others	-	3	244340	394930	384271	250038	232125	355950	0.798913	0.377996	0.744727	0.818836	-0.288353	insig
MWStz191	C21H22O12	Taxifolin-3'-O-glucoside	Flavonoids	Flavanonols	31106-05-5	2	282801	484140	1693345	524061	426913	669329	0.241496	0.591576	0.842643	0.658583	-0.602563	insig
Lcsn000622	C28H46O12	Tricalysioside O	Terpenoids	Ditepenoids	874332-47-5	1	1.40572e+07	2.82558e+07	3.29841e+07	1.87431e+07	1.11843e+07	2.09611e+07	0.913572	0.29368	0.712587	0.675836	-0.565255	insig
Zmpn003698	C20H34O2	11,14,17-Eicosatrienoic acid	Lipids	Free fatty acids	17046-59-2	3	300425	153755	164652	220589	161902	168788	0.317944	0.691143	0.885936	0.890836	-0.166767	insig
MWSCX014	C10H8O4	Scopoletin (7-Hydroxy-6-methoxycoumarin)*	Lignans and Coumarins	Coumarins	92-61-5	3	726615	1.79729e+06	1094190	1.06957e+06	1.1493e+06	927119	0.263566	0.668835	0.87708	0.869515	-0.201717	insig
Lmyp003348	C28H24O15	Kaempferol-3-O-(6''-galloyl)galactoside*	Flavonoids	Flavonols	-	1	654841	2.00082e+06	1.16782e+06	796259	745942	839930	0.937028	0.345149	0.732672	0.623026	-0.682635	insig
Cmsn002813	C16H14O7	Methyl 2-O-(4-hydroxybenzoyl)-2,4,6-trihydroxyphenylacetate	Phenolic acids	Phenolic acids	-	3	83146.3	39580.9	54995.4	33648.5	61716.2	64150.6	0.301266	0.726183	0.897491	0.897553	-0.155932	insig
HJAP044	C12H16O4	1-(2,4,5-Trimethoxyphenyl)propan-1-one	Phenolic acids	Phenolic acids	3904-18-5	3	247172	926528	703444	299488	255020	427507	0.982506	0.271352	0.70551	0.523143	-0.934723	insig
pmb0752	C17H20O9	3-O-Feruloylquinic acid	Phenolic acids	Phenolic acids	1899-29-2	3	76272.8	195140	191797	192494	115430	133008	0.0258908	0.879962	0.958498	0.951907	-0.0711072	insig
Lhdp102526	C30H48O4	19-Hydroxyursolic acid	Terpenoids	Triterpene	-	1	97340	40531.6	80490.9	118305	116118	227297	1.40086	0.144411	0.694085	2.11446	1.08029	up
Lmgp004784	C15H14O5	Apiferol	Flavonoids	Flavones	55167-29-8	3	265264	72225.3	106388	416776	247899	337217	1.41096	0.0753549	0.692426	2.25714	1.17449	up
Lmnn002886	C23H26O11	1'-O-(3,4-Dihydroxyphenethyl)-O-caffeoyl-glucoside	Phenolic acids	Phenolic acids	-	3	829686	2.22652e+06	2.11361e+06	1.56693e+06	1.55854e+06	1.80498e+06	0.12244	0.87612	0.956972	0.953699	-0.068394	insig
pme2755	C8H15NO6	N-Acetyl-D-glucosamine	Others	Saccharides	7512-17-6	3	61196.3	45769.5	48865	69688.5	85425.2	88045.3	1.67952	0.0184593	0.624039	1.5604	0.641919	up
MWSslk155	C9H10O5	4-Hydroxy-3-methoxymandelate	Phenolic acids	Phenolic acids	55-10-7	3	186420	67744.2	122163	127286	180081	136408	0.665717	0.597334	0.846914	1.17923	0.237839	insig
Labp002580	C38H42O26	Kaempferol acetyl malonyl glucosyl glucuronopyranosyl glucoside	Flavonoids	Flavonols	-	2	458334	847585	284694	501725	385106	527981	0.0797083	0.76239	0.912049	0.889477	-0.168971	insig
Lmsp003252	C28H32O17	Isorhamnetin-3-O-sophoroside	Flavonoids	Flavonols	-	3	566920	880002	1663977	627292	715705	837420	0.700526	0.443146	0.767306	0.700896	-0.512727	insig
Lscp211204	C19H32O8	Sedumoside I	Others	Others	-	1	4.17792e+06	1.38707e+07	9.10564e+06	1.13779e+07	8.34738e+06	1.04149e+07	0.519788	0.762106	0.912049	1.10996	0.150509	insig
MWS201464	C15H23N3O3	Lys-Phe	Amino acids and derivatives	Amino acids and derivatives	6235-35-4	3	207982	233215	212068	133076	205152	156630	1.39345	0.117708	0.692426	0.757515	-0.400653	insig
Wdsp002909	C20H21NO6	6-[(7-hydroxy-2-methyl-6-oxo-3,4-dihydroisoquinolin-1-yl)methyl]-2,3-dimethoxybenzoic acid	Alkaloids	Isoquinoline alkaloids	-	2	48345	61685	63420.3	54333.9	46470.1	76274.1	0.0472309	0.912223	0.96882	1.02092	0.0298633	insig
MWSprf050	C29H36O15	Methylhesperidin	Flavonoids	Flavanones	11013-97-1	2	777120	2004005	2.0612e+06	512590	434236	588655	1.59269	0.117526	0.692426	0.317096	-1.65701	down
Lmgp003989	C25H22O11	Dicaffeoylshikimic acid	Phenolic acids	Phenolic acids	-	3	78931.4	90535.2	88365	66628.3	86700	99090	0.223047	0.871482	0.956537	0.979004	-0.030613	insig
Zmgn001989	C7H8O2	3-Methylcatechol	Phenolic acids	Phenolic acids	488-17-5	3	35010	32670	5005	18472.4	18145.4	14893.5	0.0739541	0.540801	0.813473	0.708692	-0.496769	insig
MWS0559	C6H10O5	1,6-anhydro-β-D-glucose	Others	Saccharides	498-07-7	3	66537.2	81877.6	81118.4	65068.7	31652.9	80851.9	0.91343	0.35657	0.73679	0.773629	-0.370286	insig
MWS201430	C9H18N2O4S	Met-Thr	Amino acids and derivatives	Amino acids and derivatives	40883-16-7	3	21475.2	14999.6	22271.9	24697.9	20776.4	23806.1	1.02318	0.268543	0.70551	1.1793	0.237936	insig
Lahp003174	C44H34O22	Theasinensin A	Flavonoids	Flavanols	-	1	288719	433595	439602	335707	189780	497790	0.523236	0.679311	0.883268	0.880681	-0.183308	insig
MWSmce447	C30H50O4	Olean-12-ene-3,21,22,23-tetrol (Soyasapogenol A)	Terpenoids	Triterpene	508-01-0	2	17630.1	53696.6	120381	150331	36636.1	129884	0.740594	0.418281	0.76077	1.65278	0.724896	insig
Lamp011572	C18H14O7	2-Hydroxy-7-O-methylscillascillin	Flavonoids	Other Flavonoids	52096-50-1	2	142494	87811.1	49773.4	172514	212267	265580	1.53065	0.0316668	0.624039	2.32207	1.21541	up
Lscp211210	C19H30O8	Neosedumoside II	Others	Others	-	3	945324	1982035	1.49314e+06	1.0014e+06	945209	1.18982e+06	1.04124	0.286984	0.711802	0.709521	-0.495084	insig
Lskp211431	C19H32O8	Methyl {(1R,2S,3S)-3-(B-D-glucopyransyloxy)-2-[(2'Z)-pent-2-en-1-ylI]cyclopentyl}acete	Others	Others	-	3	2.03822e+06	7.80925e+06	6.29225e+06	7.1795e+06	1.56787e+06	9.29949e+06	0.0219883	0.837009	0.94231	1.11816	0.161131	insig
Smcp001137	C11H9NO2	naphthisoxazol A*	Alkaloids	Alkaloids	-	1	187601	417296	802142	1.15264e+06	672054	1.31822e+06	1.32855	0.0939091	0.692426	2.23371	1.15944	up
mws0393	C20H24O2N2	Quinine	Alkaloids	Quinoline alkaloids	130-95-0	3	14621.5	93642.4	67480.7	26763.2	51680	22902.8	0.515473	0.403528	0.759293	0.576666	-0.794192	insig
Lmqp008286	C30H48O5	2,3,23-Trihydroxyolean-12-en-28-oic acid (Arjunolic acid)	Terpenoids	Triterpene	465-00-9	1	21117.3	25208.6	36730.1	105254	98859.6	103028	1.82657	0.00132029	0.624039	3.69801	1.88675	up
MWSmce690	C6H8O6	Erythorbic Acid; Isoascorbic Acid	Others	Vitamin	89-65-6	2	2.75837e+06	4.36519e+06	4.36085e+06	4.31598e+06	4.27692e+06	3.61723e+06	0.443725	0.708007	0.892582	1.06319	0.0884027	insig
Lmjp002764	C11H10O5	Umckalin (7-hydroxy-5,6-dimethoxycoumarin)	Lignans and Coumarins	Coumarins	43053-62-9	3	296070	186795	522006	318732	456910	426911	0.7131	0.586811	0.838774	1.19672	0.259091	insig
MWSHC20172	C10H8O4	Isoscopoletin (6-Hydroxy-7-Methoxycoumarin)	Lignans and Coumarins	Coumarins	776-86-3	3	232761	108463	88967	629725	1102590	1258880	1.77032	0.0395127	0.678987	6.95319	2.79768	up
MWS1798	C6H8O2	2,4-Hexadienoic acid	Organic acids	Organic acids	110-44-1	3	175641	129043	203027	193102	157157	153196	0.0130708	0.958141	0.98765	0.991614	-0.0121493	insig
Hmmp001310	C11H9NO2	3-Indoleacrylic acid	Alkaloids	Plumerane	1204-06-4	1	238487	495328	866133	1.30059e+06	701307	1.44892e+06	1.31686	0.105808	0.692426	2.15683	1.10891	up
Lahp001956	C11H9O2N	Pyran[3,4-b]indole-2-ketone	Alkaloids	Plumerane	-	3	238487	495328	866133	1.30059e+06	701307	1.44892e+06	1.31686	0.105808	0.692426	2.15683	1.10891	up
pmb0382	C19H14O6	O-Feruloyl 4-hydroxycoumarin	Lignans and Coumarins	Coumarins	-	2	2.3617e+06	840428	1.16042e+06	619116	1042135	738580	1.14388	0.291128	0.712587	0.550099	-0.862237	down
Wbmp003419	C19H32O8	Dihydrovomifoliol-O-β-D-glucoside	Terpenoids	Sesquiterpenoids	-	3	3.3057e+06	1.07824e+07	5.30539e+06	7.79569e+06	2.73167e+06	9.02668e+06	0.0102769	0.986418	0.995383	1.00828	0.0118912	insig
MWS04515	C11H20N4O6	Nopaline	Amino acids and derivatives	Amino acids and derivatives	22350-70-5	3	147974	118323	103620	109417	83219.8	120548	0.907213	0.332445	0.728664	0.846633	-0.240191	insig
Wayn002532	C12H14O9	Gallic acid-1-O-xyloside	Tannins	Tannin	-	3	66789.4	23340	7593.04	75508	71764.4	54633.2	1.20665	0.179703	0.699777	2.06611	1.04692	up
MWSmce408	C41H28O27	Geraniin	Tannins	Tannin	60976-49-0	3	15949.1	18177.7	14452.2	13894	12856.2	14477.2	1.37552	0.138336	0.692426	0.848667	-0.236729	insig
MWS2910	C10H15N3O4	5-Methyl-2'-Deoxycytidine	Nucleotides and derivatives	Nucleotides and derivatives	838-07-3	3	136635	170487	164534	93603.3	98268.1	77758.9	1.77591	0.00925509	0.624039	0.571667	-0.806753	down
ML10180524	C9H13N3O5	Cytarabine	Nucleotides and derivatives	Nucleotides and derivatives	147-94-4	3	837293	1.8972e+06	1.67859e+06	967130	1.26361e+06	864363	0.911061	0.306468	0.715245	0.701348	-0.511798	insig
mws2105	C14H12O3	Benzyl salicylate	Phenolic acids	Phenolic acids	118-58-1	3	93730.4	398661	153760	259165	115353	195273	0.00487696	0.820517	0.936986	0.881823	-0.181439	insig
pme0151	C4H6N2O2	5,6-Dihydrouracil	Nucleotides and derivatives	Nucleotides and derivatives	504-07-4	3	85051.3	81193.8	62963.4	54753.2	62369.8	77506.2	0.955618	0.293744	0.712587	0.849136	-0.235932	insig
MWS0994	C10H16N4O10	N-Carbamoyl-L-aspartate	Amino acids and derivatives	Amino acids and derivatives	13184-27-5	3	20867.3	16830.4	20019	8129.42	17284.6	21770.9	0.758009	0.478821	0.780948	0.817526	-0.290664	insig
pmb0580	C21H20O9	Chrysin-5-O-glucoside (Toringin)*	Flavonoids	Flavones	1329-10-8	3	295196	137196	194209	265983	232905	197910	0.550525	0.676125	0.882665	1.11203	0.153197	insig
pmb1650	C18H30O2	Octadeca-11E,13E,15Z-trienoic acid	Lipids	Free fatty acids	25575-00-2	3	6.92648e+06	5.53234e+06	6.36083e+06	6.59997e+06	6.88674e+06	4.90871e+06	0.235013	0.858784	0.95135	0.977458	-0.0328937	insig
Lmmp003109	C16H16O6	3'-O-Methyl-epicatechin	Flavonoids	Flavanols	76549-34-3	2	2.65171e+07	22139850	1.35211e+07	1.88123e+07	2.24485e+07	2.16165e+07	0.209202	0.957876	0.98765	1.01124	0.0161314	insig
MWS201397	C10H18N2O4	Hyp-Val	Amino acids and derivatives	Amino acids and derivatives	-	3	119217	130042	117086	89280.6	395738	124364	0.588913	0.490919	0.789524	1.66341	0.734144	insig
Zmpn000199	C6H10O8	D-Galactaric acid	Others	Saccharides	526-99-8	1	609489	1.22943e+06	1.62586e+06	1.402e+06	1.03157e+06	661808	0.217117	0.7543	0.90857	0.893381	-0.162652	insig
Lmmp002080	C11H16N2O	N-(4-Aminobutyl)benzamide	Alkaloids	Alkaloids	5692-23-9	3	436776	497833	451319	364856	230751	405820	1.3217	0.124455	0.692426	0.722567	-0.468796	insig
pmd0153	C19H39O7P	LysoPA 16:0	Lipids	Glycerol ester	22002-85-3	3	323775	259105	217832	178026	355687	327845	0.177512	0.768463	0.916015	1.07599	0.105664	insig
pmf0249	C27H40O2	δ-Tocotrienol	Others	Vitamin	25612-59-3	3	81806	218539	253351	276998	259231	295106	1.10303	0.215877	0.699777	1.50143	0.586336	up
Lmdn003868	C21H36O9	Frehmaglutoside G	Terpenoids	Monoterpenoids	-	3	1966825	1.4096e+06	1.42658e+06	1.52529e+06	877480	1.15817e+06	1.19135	0.189289	0.699777	0.741398	-0.431679	insig
MWSHY0064	C28H32O16	Isorhamnetin-3-O-neohesperidoside*	Flavonoids	Flavonols	55033-90-4	1	2220515	380426	464095	7025885	5646470	4884030	1.64466	0.00512736	0.624039	5.72795	2.51802	up
pmp001059	C22H32O14	Genipin-1-O-(2''-O-apiosyl)glucoside	Terpenoids	Monoterpenoids	-	2	199201	362728	169268	316490	114822	234897	0.301944	0.809078	0.93179	0.91112	-0.134286	insig
mws5037	C9H18N2O3	L-Alanyl-L-leucine	Amino acids and derivatives	Amino acids and derivatives	3303-34-2	3	150140	170524	178487	239924	140416	225378	0.808332	0.371603	0.743812	1.2135	0.279171	insig
Lsjp211202	C13H20O3	Blumenol A	Others	Others	23526-45-6	2	347095	659865	529320	551665	479145	569475	0.34243	0.839928	0.942571	1.04166	0.0588873	insig
mws1509	C13H10O3	Phenyl salicylate	Phenolic acids	Phenolic acids	118-55-8	3	149237	71950.6	99639.2	107097	108831	132869	0.508101	0.7289	0.898782	1.08719	0.120598	insig
mws1608	C21H20O11	Luteolin-6-C-glucoside (Isoorientin)	Flavonoids	Flavones	4261-42-1	3	60131.3	141007	181289	106638	67173	105516	0.574742	0.442808	0.767306	0.730404	-0.453234	insig
Lcsp002417	C14H27N3O5	Ser-Val-Leu	Amino acids and derivatives	Amino acids and derivatives	-	2	166622	633075	250563	256484	329613	117569	0.589924	0.518646	0.802044	0.669991	-0.577786	insig
Lssp210326	C26H42O9	Grayanotoxin B	Terpenoids	Ditepenoids	-	3	260245	222685	66410.8	401919	125965	170884	0.430135	0.660073	0.873163	1.27201	0.34711	insig
Hmcp001628	C29H34O18	Limocitrin-3,7-di-O-glucoside	Flavonoids	Flavonols	-	3	51283.8	105860	83365	90554.2	76690	133400	0.771842	0.438078	0.763796	1.25003	0.321966	insig
pmp000236	C26H28O14	Isovitexin-8-O-xyloside	Flavonoids	Flavones	-	3	104816	105045	30949	109951	83295.9	112741	0.755073	0.479765	0.78137	1.27066	0.345577	insig
pma0461	C18H28O2	14,15-Dehydrocrepenynic acid	Lipids	Free fatty acids	4154-44-3	1	486374	597232	566293	782325	523357	565921	0.705287	0.463902	0.772624	1.13438	0.181898	insig
pmb0678	C37H38O18	Vitexin-7-O-(6''-feruloyl)glucoside	Flavonoids	Flavones	-	2	415769	57539.9	117953	201244	360003	153885	0.639205	0.765593	0.913607	1.2095	0.274414	insig
Lahp003275	C37H30O17	Epigallocatechin-(4β->8)-epicatechin-3-O-gallateester	Flavonoids	Flavanols	126715-82-0	1	6.72191e+06	4.34741e+06	4.02511e+06	7.62098e+06	7.86259e+06	6.12485e+06	1.36368	0.109868	0.692426	1.43155	0.517577	insig
HJN069	C30H24O12	Tetrahydroxyflavan-(4α-8-epicatechin)*	Flavonoids	Flavanols	-	2	2.97635e+06	1.82884e+06	1.89892e+06	1.80153e+06	3.0357e+06	3.14008e+06	0.643152	0.497338	0.793619	1.18991	0.250858	insig
HJN074	C31H28O12	Procyanidin A6	Tannins	Proanthocyanidins	-	3	1.16997e+06	253037	330644	535703	1.00027e+06	1.10925e+06	0.942417	0.444181	0.767306	1.50841	0.593025	insig
pmp000587	C24H22O14	Luteolin-7-O-(6''-malonyl)glucoside	Flavonoids	Flavones	-	3	135323	156358	282046	439015	584154	296447	1.53516	0.0759296	0.692426	2.30008	1.20168	up
Lmbn001181	C22H28O15	Fraxetin-7,8-di-O-glucoside	Lignans and Coumarins	Coumarins	-	3	2.04667e+06	1.56358e+06	1.95413e+06	1.98995e+06	1.83013e+06	1.93222e+06	0.414472	0.71983	0.895826	1.03377	0.0479152	insig
Lmtp002474	C26H28O14	Apigenin-6-C-(2''-glucosyl)arabinoside	Flavonoids	Flavones	-	3	84767.5	78006.8	72578.6	87771.1	73355	69073.6	0.300385	0.81164	0.93179	0.978104	-0.0319398	insig
pmb0489	C19H28N2O7	N-Glucosyl-p-coumaroylputrescine	Alkaloids	Phenolamine	-	3	76682.7	80444.4	74147.8	46296	73816.9	47015.2	1.40429	0.137142	0.692426	0.722639	-0.468654	insig
MWS4354	C11H15N5O4	N6-methyladenosine	Nucleotides and derivatives	Nucleotides and derivatives	1867-73-8	3	64212.1	41438.3	59309.8	101770	43173.3	95400.2	0.878531	0.30824	0.715565	1.45698	0.542982	insig
pma3724	C17H20O9	1-O-Feruloylquinic acid	Phenolic acids	Phenolic acids	-	3	71690	38183.4	29778.7	101710	83365	123390	1.56227	0.0315039	0.624039	2.20881	1.14327	up
pmf0289	C15H21N5O4	Riboprine	Nucleotides and derivatives	Nucleotides and derivatives	7724-76-7	3	21476	17975.4	28340	9	9	9	1.87895	0.017681	0.624039	0.00039828	-11.2939	down
mws1076	C11H10O4	Scoparone	Lignans and Coumarins	Coumarins	120-08-1	1	4.72138e+06	6.55546e+06	3.78797e+06	6.5968e+06	2.95331e+06	5.71437e+06	0.0623206	0.963653	0.98765	1.01325	0.0189969	insig
Zjmp102710	C30H46O4	3-Hydroxy-29(or30)-al-olean-12-en-28-oic acid	Terpenoids	Triterpene	-	2	59692.4	56144.9	83991.3	89563.3	69434.8	100073	1.17864	0.19062	0.699777	1.29647	0.374583	insig
MWSHC2047	C28H36O13	Syringaresinol-4'-O-glucoside; Acanthoside B	Lignans and Coumarins	Lignans	7374-79-0	3	321541	164405	244023	254061	183305	333862	0.228645	0.837496	0.94231	1.05652	0.0793217	insig
Lmmn000214	C18H32O15	Solatriose	Others	Saccharides	528-40-5	3	258649	1.26429e+06	3.26281e+06	209859	286471	160508	1.35034	0.259233	0.70551	0.137249	-2.86513	down
Lahp002608	C11H9NO2	3,5-Dihydro-2H-Furo[3,2-C]Quinolin-4-One	Alkaloids	Quinoline alkaloids	-	1	170458	468237	791466	1.13722e+06	782900	1.46077e+06	1.35858	0.0709734	0.692426	2.36399	1.24123	up
pmb2833	C23H30O14	3-O-Feruloylquinic acid-O-glucoside	Phenolic acids	Phenolic acids	-	3	9	9	9	24181.6	7531.29	9836.24	1.86936	0.117234	0.692426	1538.86	10.5876	up
mws1014	C10H8O5	Fraxetin (7,8-Dihydroxy-6-methoxycoumarin)	Lignans and Coumarins	Coumarins	574-84-5	2	1.07084e+06	1.89114e+06	1.23494e+06	2.0638e+06	1.25858e+06	891780	0.100671	0.989976	0.996004	1.00411	0.005913	insig
Hmsn002598	C13H18O8	Salirepin	Phenolic acids	Phenolic acids	26652-12-0	1	663978	1.49701e+06	1.97779e+06	600473	638587	576384	1.39359	0.18082	0.699777	0.438642	-1.18889	down
mws0066	C16H12O7	Isorhamnetin; 3'-Methoxy-3,4',5,7-Tetrahydroxyflavone	Flavonoids	Flavonols	480-19-3	3	121701	110979	89699.5	153982	125895	196098	1.45602	0.112862	0.692426	1.47644	0.562128	insig
MWSHC20168	C7H6O4	Methyl cumalate	Phenolic acids	Phenolic acids	6018-41-3	3	100670	411977	849980	329389	297639	395311	0.0527444	0.654877	0.873163	0.750271	-0.414517	insig
Sazp002185	C17H24O9	Multifidol Glucoside	Phenolic acids	Phenolic acids	-	3	638100	160347	230401	286715	180120	191810	0.596723	0.497025	0.793619	0.640178	-0.643456	insig
MWS0132	C20H32N6O12S2	Oxiglutatione	Amino acids and derivatives	Amino acids and derivatives	27025-41-8	3	132440	549926	241948	283958	886619	275693	0.707178	0.51242	0.798125	1.5647	0.645883	insig
Cmdn000784	C5H4N4O3	Uric acid	Nucleotides and derivatives	Nucleotides and derivatives	69-93-2	3	44030.2	50435.6	47789.2	44269.9	52830.9	54483.5	0.72044	0.454994	0.769468	1.06558	0.0916412	insig
Lmqn000780	C17H27N3O17P2	Uridine 5'-diphospho-N-acetylglucosamine	Nucleotides and derivatives	Nucleotides and derivatives	528-04-1	3	64588.7	44024	49367.5	63352.8	56281	78863.8	1.15215	0.21151	0.699777	1.25647	0.329378	insig
Lmqn000213	C24H42O21	Stachyose	Others	Saccharides	470-55-3	3	180876	2.3087e+06	1.09217e+06	326146	118669	297710	1.12442	0.263696	0.70551	0.207308	-2.27015	down
pmn001384	C25H24O12	Isochlorogenic acid C*	Phenolic acids	Phenolic acids	57378-72-0	3	561982	576953	537293	548094	527345	501289	1.29283	0.137729	0.692426	0.940641	-0.0882833	insig
Cmzp002057	C14H18O8	6-O-Acetylarbutin	Phenolic acids	Phenolic acids	10338-88-2	3	355874	422154	479370	407820	250938	425291	0.758436	0.438081	0.763796	0.862136	-0.214013	insig
pma6298	C5H5NO	3-Hydroxypyridine	Alkaloids	Pyridine alkaloids	109-00-2	3	93438.4	117008	86542.7	102935	69817.6	96217	0.62466	0.532638	0.811862	0.905654	-0.142968	insig
Lmcp002302	C12H17N5O5	N6-(2-Hydroxyethyl)adenosine*	Nucleotides and derivatives	Nucleotides and derivatives	4338-48-1	3	218438	332047	323870	221256	303209	237903	0.675033	0.452792	0.769321	0.87192	-0.197732	insig
Wbtn004165	C26H32O7	1,6-dihydroxy-3,7-dimethoxy-8-(3-methoxy-3-methylbutyl)-2-(3-methylbut-2-en-1-yl)xanthen-9-one	Flavonoids	Other Flavonoids	-	1	533781	1.7779e+06	1.40821e+06	792654	402317	1.01305e+06	0.85594	0.309479	0.715565	0.593573	-0.752503	insig
Lmmn006306	C18H30O3	Machilusolide D	Others	Lactones	-	2	330773	2.22843e+06	146413	239116	205487	213190	0.818924	0.412832	0.76006	0.243122	-2.04025	insig
mad2394	C24H22O12	Sinapoyl-p-coumaroyltartaric acid	Phenolic acids	Phenolic acids	-	3	36749.5	20661.8	50015	51353.1	63645.4	67315.3	1.38476	0.0789593	0.692426	1.69711	0.763077	up
pmn001497	C33H44N2O3	Dendrocrepine*	Alkaloids	Alkaloids	51020-39-4	1	22718.9	13498.1	8103.43	21929	26977.8	23838	1.29558	0.145934	0.694085	1.64134	0.714874	up
pme2651	C21H28N7O17P3	NADP (Nicotinamide adenine dinucleotide phosphate)	Nucleotides and derivatives	Nucleotides and derivatives	53-59-8	3	116862	107608	212215	198169	216465	128807	0.771021	0.454468	0.769468	1.24447	0.315533	insig
Yshj000011	C14H20O9	2,6-dimethoxy-4-hydroxyphenyl-1-O-beta-D-glucopyranoside*	Phenolic acids	Phenolic acids	-	2	1.84766e+06	1.0697e+06	1.12284e+06	1.6712e+06	2.14478e+06	2.43092e+06	1.40051	0.0939512	0.692426	1.54619	0.628716	up
Zbdp002220	C14H20O9	2,6-Dimethoxypydroquinone-1-O-glucoside	Flavonoids	Other Flavonoids	-	2	1.84766e+06	1.0697e+06	1.12284e+06	1.6712e+06	2.14478e+06	2.43092e+06	1.40051	0.0939512	0.692426	1.54619	0.628716	up
pmn001498	C33H44N2O3	Isodendrocrepine*	Alkaloids	Alkaloids	50906-94-0	1	46190	9327.05	11012.8	29341.9	15921.8	33756.3	0.633658	0.774059	0.918162	1.18774	0.248214	insig
Zmhp002714	C16H12O6	5,6,7-Tetrahydroxy-8-methoxyflavone*	Flavonoids	Flavones	-	3	105263	81121	262550	125539	149951	193266	0.404915	0.920909	0.973242	1.04415	0.0623321	insig
pme1228	C11H12N2O3	5-Hydroxy-L-tryptophan	Amino acids and derivatives	Amino acids and derivatives	4350-09-8	3	151652	446682	376514	475385	288945	527119	0.779452	0.41151	0.76006	1.32477	0.405742	insig
pmb0504	C21H32N4O8	N-(4'-O-glycosyl)-feruloyl agmatine	Alkaloids	Phenolamine	-	3	221695	107164	31437.5	114256	237381	179355	0.859689	0.443398	0.767306	1.47377	0.55951	insig
Lmtp004044	C26H28O16	Quercetin-3-O-apiosyl(1→2)galactoside*	Flavonoids	Flavonols	-	1	306791	1.25794e+06	956799	68355	826382	621103	0.735004	0.407332	0.759293	0.60116	-0.73418	insig
Zasp003415	C25H24O13	Kaempferol 3-(3'',4''-diacetylglucoside)	Flavonoids	Flavones	-	3	1.94201e+07	15651265	1.70331e+07	1.16294e+07	2.03376e+07	1.84416e+07	0.271326	0.857562	0.951295	0.967451	-0.0477393	insig
pme3968	C6H7N5O	7-Methylguanine	Nucleotides and derivatives	Nucleotides and derivatives	578-76-7	3	71294	87159.9	47619.5	87100.9	78580.4	65983.9	0.625161	0.558424	0.821749	1.12419	0.168882	insig
pmp000583	C22H20O12	Diosmetin-7-O-glucuronide	Flavonoids	Flavones	35110-20-4	3	103320	525975	171775	286960	77844.9	134415	0.564828	0.540061	0.813185	0.623191	-0.682254	insig
Lmhp008763	C21H42NO7P	LysoPE 16:1(2n isomer)*	Lipids	LPE	-	3	91017.1	71504	56934.5	125529	115101	162166	1.64785	0.0295643	0.624039	1.83544	0.876122	up
pme2761	C5H6O6	4-Hydroxy-2-oxoglutaric acid	Organic acids	Organic acids	1187-99-1	3	541361	367258	512451	569372	542580	480914	0.805745	0.411862	0.76006	1.12089	0.164646	insig
pmb1108	C33H40O21	Luteolin-6,8-di-C-glucoside-7-O-glucoside	Flavonoids	Flavones	-	3	60605.7	102988	157193	110631	97894	110121	0.221891	0.982064	0.995035	0.993328	-0.00965853	insig
Wafn003633	C18H32O9	1-O-Acetyl-Glucopyranose 6-Hydroxydecanoate	Others	Saccharides	-	1	131735	148819	61036.4	43254	121725	78418.7	0.73969	0.406097	0.759293	0.712542	-0.488954	insig
Zbfn008434	C27H48O9	1-O-Linoleoyl-3-O-galactopyranosyl-L-glycerol	Lipids	Glycerol ester	-	2	30070.2	10427.2	5259.59	15931.3	12273.5	12860.7	0.247897	0.856067	0.951295	0.897467	-0.156069	insig
Smnn004419	C25H30O15	Oleuropeinic acid	Terpenoids	Monoterpenoids	96382-90-0	3	53885.9	59731.8	68522.8	59347.4	64575	59341.3	0.132763	0.940834	0.982879	1.00617	0.00886971	insig
MWSmce663	C8H10O3	Vanillyl alcohol	Phenolic acids	Phenolic acids	498-00-0	3	14454.6	18501.8	21392.4	11647.6	78360	16188.6	0.486332	0.50658	0.79753	1.95398	0.966413	insig
MWS201480	C12H16N2O4	Tyr-Ala	Amino acids and derivatives	Amino acids and derivatives	730-08-5	3	113382	109515	76918.8	104545	136476	94626.4	0.613665	0.524118	0.806451	1.11951	0.162872	insig
pme1936	C4H7N3O	Creatinine	Organic acids	Organic acids	60-27-5	3	1.21628e+06	575424	720165	692359	1.00203e+06	717427	0.0150524	0.888166	0.961098	0.960166	-0.0586437	insig
mws1358	C6H6O2	Pyrocatechol	Phenolic acids	Phenolic acids	120-80-9	3	104896	72728.9	79682.6	133511	62341.8	110528	0.485486	0.533304	0.811862	1.19072	0.251833	insig
Lmhp002031	C12H24N2O3	L-Leucyl-L-Leucine	Amino acids and derivatives	Amino acids and derivatives	3303-31-9	3	93370	71589.3	83365	56636.2	45844.8	81695	1.22344	0.174541	0.699777	0.741675	-0.43114	insig
Ydhp003099	C20H32O6	RhodomolleinⅠ	Terpenoids	Ditepenoids	-	3	112021	135669	149140	118121	51444.3	195656	0.482785	0.827074	0.939574	0.920349	-0.119747	insig
Zbfn004301	C23H24O11	2-O-(4-carboxylic acid phenethyl)-6-O-caffeoyl glucoside	Phenolic acids	Phenolic acids	-	2	2.26047e+06	8236630	4.36135e+06	2.71136e+06	2.07269e+06	2.93641e+06	1.06113	0.30618	0.715245	0.519601	-0.944525	down
mws0805	C11H19NO9	N-Acetylneuraminic acid	Amino acids and derivatives	Amino acids and derivatives	131-48-6	3	44976.6	61325.4	40067.3	51680	22670	33426.8	1.02651	0.297256	0.712587	0.736334	-0.441567	insig
pme1137	C6H5NO3	6-Hydroxynicotinic acid	Alkaloids	Pyridine alkaloids	5006-66-6	3	445850	214298	230716	451683	248935	227972	0.131529	0.908915	0.968427	1.04235	0.0598371	insig
Hmjp003546	C30H48O6	2,3,6,23-Tetrahydroxyurs-12-en-28-oic acid (Madecassic acid)	Terpenoids	Triterpene	18449-41-7	2	368645	257230	350028	108515	375696	330565	0.627697	0.595311	0.846279	0.834895	-0.260334	insig
Lmmp003783	C21H18O13	Quercetin-3-O-glucuronide	Flavonoids	Flavonols	22688-79-5	3	62960.8	175342	87100.9	110459	95876.6	65020	0.313316	0.661783	0.873163	0.833905	-0.262045	insig
pme1261	C9H19NO4	D-Panthenol	Others	Alcohol compounds	81-13-0	2	196987	154217	138035	287381	185966	162038	0.945988	0.33771	0.731274	1.29872	0.377091	insig
mws1584	C25H24O12	1,3-O-Dicaffeoylquinic Acid (Cynarin)	Phenolic acids	Phenolic acids	30964-13-7	3	106710	22831.2	63350	133400	42752.8	141740	0.787871	0.358964	0.73679	1.64804	0.720753	insig
Hmqp002567	C17H17NO3	4-Hydroxycinnamic acid p-hydroxyphenethylamine	Phenolic acids	Phenolic acids	-	3	141608	216616	200023	189192	119237	168228	0.733342	0.427152	0.761397	0.853845	-0.227953	insig
Wbmn00859	C20H16O8	vitelignin A	Lignans and Coumarins	Lignans	-	1	1.74053e+06	889804	385469	539026	937910	787921	0.267564	0.597315	0.846914	0.750997	-0.413121	insig
WaYp002866	C15H20O8	3-(4-hydroxyphenyl)-3-oxopropyl beta-D-glucopyranoside	Phenolic acids	Phenolic acids	53170-92-6	2	88365	31675	190098	79763.7	68434.5	87391.9	0.0606956	0.646366	0.869624	0.759631	-0.39663	insig
Wchn005577	C22H22O11	1-O-Galloyl-2-O-Cinnamoyl-β-D-glucose	Phenolic acids	Phenolic acids	56994-83-3	2	2.46474e+07	2.15477e+07	2.4238e+07	2.49427e+07	2.06885e+07	3.39167e+07	0.618676	0.520834	0.802044	1.12941	0.175569	insig
MW0131473	C17H14O8	5,7,3',4'-Tetrahydroxy-6,8-dimethoxyflavone	Flavonoids	Flavones	57093-50-2	3	2105455	1.79978e+06	1.50334e+06	2824405	2423790	3071105	1.64807	0.0196262	0.624039	1.53817	0.621215	up
Labp005003	C19H32O7	myrsinionoside A	Terpenoids	Sesquiterpenoids	-	3	409429	399767	332234	587433	344610	602183	1.07026	0.253611	0.70551	1.34413	0.426667	insig
Lmtn003096	C26H36O11	Secoisolariciresinol 4-O-glucoside	Lignans and Coumarins	Lignans	-	2	1.52677e+06	982284	1.64233e+06	1.72525e+06	1.30107e+06	1.60293e+06	0.616652	0.548918	0.814775	1.11511	0.157183	insig
Smrp001932	C12H18O5	(2R)-3-(3',4',5'-trimethoxyphenyl)-1,2-propanediol	Phenolic acids	Phenolic acids	-	3	191800	298650	211913	133400	60945.1	166770	1.38742	0.0660561	0.692426	0.514143	-0.959759	down
Hmgp002327	C11H9NO2	3-amino-2-naphthoic acid*	Alkaloids	Alkaloids	-	1	224206	504297	751468	1.14807e+06	668937	1.28339e+06	1.33203	0.090905	0.692426	2.0949	1.06688	up
MWS1933	C10H11NO3	N-(2-Methylbenzoyl)glycine	Amino acids and derivatives	Amino acids and derivatives	42013-20-7	3	243631	138767	225149	226763	223472	229711	0.702902	0.533225	0.811862	1.11916	0.162422	insig
Lahp004989	C29H34O16	3,7,3′-Tri-O-methylquercetin-4′-O-β-D-apiofuranosyl-(1→2)-O-β-d-glucopyranoside	Flavonoids	Flavonols	-	2	1.42779e+06	2.04534e+06	1.64903e+06	779963	1.25441e+06	1.35961e+06	1.3538	0.0857722	0.692426	0.662609	-0.593771	down
Hmcp001629	C30H32O19	Kaempferol-3-O-(6''-Malonyl)glucoside-7-O-Glucoside	Flavonoids	Flavonols	-	3	58053.6	55668.9	61184.3	52141.7	97731.3	121042	1.1432	0.254065	0.70551	1.54891	0.631255	up
Lmmp003306	C25H26O15	Quercetin-3-O-xylosyl(1→2)arabinoside	Flavonoids	Flavonols	-	3	31675	38565.1	43878.5	67644.1	41680	56815.2	1.36979	0.133507	0.692426	1.45585	0.541859	insig
Lskp211385	C20H20O6	(-)-dihydrosesamin	Lignans and Coumarins	Lignans	-	3	113976	42955.2	90990.7	27255.7	138801	78861.3	0.20746	0.980654	0.994544	0.987883	-0.0175874	insig
Lmyp004963	C27H30O14	Apigenin-6-C-(2''-rhamnosyl)glucoside	Flavonoids	Flavones	-	3	145080	68450.5	75025	47961.7	91700	34750.4	1.09552	0.280219	0.70551	0.604432	-0.726349	down
HJAP005	C22H22O13	Laricitrin-3-O-glucoside	Flavonoids	Flavonols	39986-90-8	2	32525190	1.90716e+07	30181325	33100055	2.03558e+07	40308535	0.435885	0.609523	0.853271	1.14657	0.197326	insig
Lmbn000121	C4H6N2O2	3-Cyano-L-alanine	Amino acids and derivatives	Amino acids and derivatives	6232-19-5	3	6984.19	14425	21879.5	3340	5590.79	11670	1.14266	0.219612	0.699777	0.475894	-1.07129	down
Waln011704	C28H56NO9P	1-(2,3-dihydroxypropoxy)-3-(((2-(dimethylamino)ethoxy)(hydroxy)phosphoryl)oxy)propan-2-yl (Z)-14-Octadecenoic Acid	Lipids	LPE	-	1	109318	18886.1	25170.5	62634.6	55407.8	123975	0.957954	0.465617	0.772624	1.57795	0.658052	insig
MWSmce264	C8H10O3	Hydroxytyrosol	Phenolic acids	Phenolic acids	10597-60-1	2	1.0349e+06	5.03109e+06	6.11516e+06	1.97338e+06	1.45264e+06	1.76361e+06	0.890103	0.269815	0.70551	0.426038	-1.23095	insig
pmp001229	C12H16O3	Senkyunolide K	Others	Lactones	114569-33-4	3	282769	40221.1	150762	93472.8	171227	118442	0.0560814	0.715619	0.895488	0.808738	-0.306255	insig
Cmzp002600	C17H26O11	Dihydromonotropein methyl ester	Terpenoids	Monoterpenoids	-	3	308768	319747	98370	130912	457732	409194	0.513597	0.513207	0.798125	1.37276	0.457076	insig
Lmgn002250	C31H34O17	Dicaffeoylquinic acid-O-glucoside	Phenolic acids	Phenolic acids	-	3	6955.28	2164.03	8666.82	70289.4	28481.8	60109	1.7136	0.0615758	0.692426	8.93281	3.15911	up
Saln000499	C31H40O17	7-O-(4''-O-glucosyl)coumaroyl-loganic acid	Terpenoids	Monoterpenoids	-	3	1.32371e+06	6.91106e+06	1.41658e+07	1.75939e+06	1.65962e+06	8083195	0.568	0.455305	0.769468	0.513479	-0.961623	insig
MWStz083	C10H16N2O2	Cyclo(D-Val-L-Pro)	Amino acids and derivatives	Amino acids and derivatives	27483-18-7	3	71690	43037.4	30938.8	70020	37445.6	21506.5	0.406211	0.781262	0.920544	0.885394	-0.175608	insig
Hmcp002298	C22H22O12	Limocitrin-3-O-arabinoside	Flavonoids	Flavonols	-	1	5.10139e+06	1058925	4.11384e+06	7.90961e+06	4.9681e+06	1.50984e+07	1.2864	0.17915	0.699777	2.72296	1.44518	up
pmn001667	C30H26O12	Procyanidin B4	Tannins	Proanthocyanidins	29106-51-2	1	2.56052e+07	1.42562e+07	2.43644e+07	8.73181e+06	2.23333e+07	1.79854e+07	0.76455	0.401354	0.758539	0.763719	-0.388886	insig
MW0106444	C19H21N7O6	Dihydrofolic acid	Organic acids	Organic acids	4033-27-6	3	8508625	2.18306e+07	27687385	12337725	9461040	12335910	0.930875	0.294387	0.712587	0.588259	-0.765477	insig
Qmxp101609	C26H34O9	Acetylrabdosin B	Terpenoids	Ditepenoids	-	3	434558	926511	1.43273e+06	916296	1.38074e+06	1.1423e+06	0.729889	0.549632	0.814775	1.23106	0.299898	insig
pme1974	C3H4O3	Pyruvic acid	Organic acids	Organic acids	127-17-3	3	80195.5	115141	77317.7	101945	96877.6	80761.1	0.224327	0.877035	0.956972	1.02541	0.0362079	insig
Lhmp110109	C22H24O7	Pyramidatin F	Others	Others	-	2	971640	344403	701730	857580	825725	750310	0.75599	0.526721	0.809086	1.20609	0.270337	insig
MWSslk165	C28H32O15	Diosmetin-7-O-Neohesperidoside (Neodiosmin)	Flavonoids	Flavones	38665-01-9	2	76690	164007	204210	28672.1	106710	28230.5	1.36757	0.118604	0.692426	0.367746	-1.44322	down
HJN053	C30H24O12	2α,3α-Epoxy-5,7,3',4'-tetrahydroxyflavan-(4β-8-epicatechin)*	Tannins	Proanthocyanidins	-	2	3.92017e+06	1.67723e+06	464891	1.83182e+06	3.43147e+06	2.9887e+06	0.796335	0.562994	0.822968	1.3612	0.444878	insig
Zmwp002963	C45H36O18	Aesculitannin B	Tannins	Tannin	-	1	3.50561e+06	1.60915e+06	4.27199e+06	2.84506e+06	3.26889e+06	3.7254e+06	0.37099	0.870141	0.956043	1.04822	0.0679369	insig
MWSmce598	C30H52O26	Maltopentaose	Others	Saccharides	34620-76-3	3	6670	56685	14654.4	38345	14664.4	6347.9	0.184188	0.753522	0.90857	0.760899	-0.394222	insig
Lahp002795	C37H30O18	Theasinensin B	Flavonoids	Flavanols	89064-32-4	1	4.00295e+06	4.69868e+06	3.73374e+06	6.9334e+06	6.96663e+06	5.09652e+06	1.60875	0.0532143	0.692426	1.52762	0.611288	up
Cmxp000455	C9H11N5O4	Eritadenine	Nucleotides and derivatives	Nucleotides and derivatives	23918-98-1	3	89554	23528.7	24073.5	34498.7	56395.1	59517.6	0.528792	0.863813	0.95299	1.09664	0.133095	insig
pmn001548	C33H34O23	2-O-Trigalloyl-glucose-glucose	Phenolic acids	Phenolic acids	-	3	33285	40451.8	46069.6	26405.6	53941.9	39329.6	0.124619	0.996406	0.998265	0.998921	-0.0015576	insig
pme1419	C6H13NO2S	L-Methionine methyl ester	Amino acids and derivatives	Amino acids and derivatives	10332-17-9	3	213796	217072	205648	144803	175361	250848	0.702107	0.560685	0.821837	0.897089	-0.156677	insig
pmb3059	C19H28O18	Quinic acid O-di-glucuronic acid	Organic acids	Organic acids	-	3	80248	144269	130419	178280	87635.9	86474.4	0.132043	0.98256	0.995068	0.992829	-0.010383	insig
pme3705	C6H10O7	D-Glucoronic acid*	Others	Saccharides	6556-12-3	3	1.82857e+06	1.03255e+06	1.2979e+06	1.32254e+06	1.61615e+06	1.50097e+06	0.468941	0.736555	0.903211	1.06748	0.0942061	insig
Lmgn002184	C7H10O5	2-Oxoheptanedionic acid*	Organic acids	Organic acids	17126-90-8	3	580030	571023	316101	670856	844031	510059	1.05305	0.225361	0.699777	1.38019	0.464862	insig
Rfmb087	C18H32O4	9-Hydroxy-13-oxo-10-octadecenoic Acid	Lipids	Free fatty acids	-	3	78525.5	59386.2	31930.2	89124.8	20623.1	40522	0.438045	0.804492	0.930059	0.884764	-0.176636	insig
pmp000607	C22H22O12	1-Demethyl orange blunt-leaf casein-2-O-β-D-glucoside	Quinones	Anthraquinone	-	2	1.20524e+06	3391590	1.68568e+06	1.91468e+06	3487190	1.95469e+06	0.530875	0.693599	0.885936	1.17096	0.22769	insig
mws1686	C9H10O3	Paeonol	Phenolic acids	Phenolic acids	552-41-0	3	208986	84854	224399	115575	167992	136215	0.372548	0.542822	0.814072	0.810018	-0.303975	insig
mws0620	C11H14N2	N-Methyltryptamine	Alkaloids	Plumerane	61-49-4	3	20652.6	36945.9	39512.3	41680	20005	22733.6	0.472743	0.663877	0.874315	0.869301	-0.202072	insig
MWS201421	C14H20N2O3S	Met-Phe	Amino acids and derivatives	Amino acids and derivatives	14492-14-9	3	11453.4	11447.7	14788.1	10116.1	3340	12754.2	0.957803	0.305802	0.715245	0.695431	-0.524021	insig
MWS1830	C9H10O3	Ethylsalicylate	Phenolic acids	Phenolic acids	118-61-6	2	371891	411906	441012	270117	270207	273232	1.8251	0.0204741	0.624039	0.664231	-0.590242	down
mws1392	C7H6O3	Sesamol	Lignans and Coumarins	Lignans	533-31-3	1	142309	106045	209483	139988	184069	164620	0.431944	0.777186	0.918259	1.06736	0.094047	insig
Cmrn003434	C31H38O16	Tubuloside C	Phenolic acids	Phenolic acids	-	2	487097	349513	319182	301949	361752	689189	0.373756	0.653789	0.873056	1.17053	0.227162	insig
Waln010449	C26H52NO9P	1-(2,3-dihydroxypropoxy)-3-(((2-(dimethylamino)ethoxy)(hydroxy)phosphoryl)oxy)propan-2-yl (E)-hexadec-9-enoate	Lipids	LPE	-	1	14507	11731.1	13984.7	13761.4	13509.3	16874.8	0.820277	0.398912	0.758474	1.09753	0.134255	insig
pme3083	C8H7NO3	2-(Formylamino)benzoic acid	Phenolic acids	Phenolic acids	3342-77-6	3	97642.9	61589.3	55646.3	94351.4	89485.9	57400.5	0.463544	0.642511	0.868547	1.12267	0.166936	insig
pmp000577	C26H20O8	Acacetin-7-O-glucuronide	Flavonoids	Flavones	-	3	78980.6	45621.1	21897.8	78607.5	67026.3	64296.6	1.01189	0.329079	0.726476	1.43298	0.519016	insig
MWS201442	C13H18N2O4	Phe-Thr	Amino acids and derivatives	Amino acids and derivatives	51352-44-4	3	86838.6	75362.9	87730.3	77110.5	71010.9	93429.1	0.359959	0.741773	0.9053	0.966466	-0.0492093	insig
Lssp210334	C20H30O4	Grayanotoxin VII	Terpenoids	Ditepenoids	30460-59-4	3	36675	47079.7	16412.1	60020	20005	53023.4	0.511355	0.51615	0.800499	1.32827	0.409547	insig
Zahp003766	C26H28O16	Quercetin 3-O-glucoside 7-O-xyloside	Flavonoids	Flavonols	-	2	286432	1.1082e+06	1.12053e+06	654548	649096	811536	0.0153399	0.679137	0.883268	0.840971	-0.249872	insig
MWStz170	C11H18N2O3	Cyclo(L-Leu-trans-4-hydroxy-L-Pro)	Amino acids and derivatives	Amino acids and derivatives	115006-86-5	3	15226.3	33340	38345	13340	28340	23340	0.62464	0.437184	0.763796	0.748119	-0.41866	insig
Lmlp001436	C9H10O4	Dihydrocaffeic acid	Phenolic acids	Phenolic acids	1078-61-1	3	265401	255539	208194	266077	232581	269877	0.559474	0.574716	0.828846	1.05404	0.0759283	insig
pma0675	C8H8O3	o-Anisic acid	Phenolic acids	Phenolic acids	579-75-9	3	86941.4	59396	66685	70123	99771.1	93721.7	1.07345	0.240752	0.699777	1.2375	0.307432	insig
Lmyp003873	C28H24O16	Quercetin-3-O-(2''-O-galloyl)glucoside	Flavonoids	Flavonols	69624-79-9	3	602660	568251	243833	1.01497e+06	250745	88365	0.539553	0.952283	0.98626	0.957122	-0.0632247	insig
Lmdp004267	C30H26O14	Quercetin-3-O-(6''-O-p-Coumaroyl)glucoside	Flavonoids	Flavonols	-	2	1.2256e+06	2.10229e+06	2.28024e+06	1.14566e+06	2.08134e+06	1.75551e+06	0.379632	0.650777	0.871296	0.888441	-0.170651	insig
Lmbn001609	C6H10O4	2-Acetyl-2-Hydroxybutanoic Acid	Organic acids	Organic acids	-	3	118133	52432	67265.9	66513	93057.8	81591.7	0.235269	0.962232	0.98765	1.01401	0.020068	insig
Li512115	C25H24O12	Isochlorogenic acid B	Phenolic acids	Phenolic acids	14534-61-3	3	326860	391498	585558	293919	451273	307082	0.783284	0.424303	0.76077	0.807011	-0.30934	insig
Lssp210303	C26H40O9	Pieroside B	Others	Others	-	3	34367.1	71447.9	77535.6	203485	65020	64048.9	0.877245	0.397285	0.757203	1.81376	0.858983	insig
pme1266	C6H6N4O2	3-Methylxanthine	Nucleotides and derivatives	Nucleotides and derivatives	1076-22-8	3	106036	111611	73702.3	70580.5	37032.3	95709.4	1.04849	0.237476	0.699777	0.697864	-0.518981	insig
Lmbn005172	C9H10O3	2,6-Dimethoxybenzaldehyde	Others	Aldehyde compounds	3392-97-0	3	87876.5	181790	66189.3	83656.1	191800	102785	0.352786	0.786076	0.92089	1.1262	0.171465	insig
Lmjn102210	C23H26O10	Desmethylagrimonolide-6-O-β-D-glucopyranoside*	Lignans and Coumarins	Coumarins	-	1	3.80199e+06	5.22004e+06	1.94234e+06	3.3022e+06	2.66039e+06	2.99568e+06	0.399335	0.556264	0.821057	0.817035	-0.291531	insig
HJAP012	C20H18O10	Luteolin-8-C-arabinoside	Flavonoids	Flavones	-	2	849227	745630	211256	317083	203485	807921	0.469273	0.588633	0.840009	0.735551	-0.443103	insig
Lmbn004847	C10H12O3	4-Methoxyphenylpropionic acid	Phenolic acids	Phenolic acids	-	3	41889.4	49419.5	128033	105068	80124.9	54944.8	0.422748	0.837901	0.94231	1.09481	0.130675	insig
Qmyp101438	C13H22O2	Blumenol C(ISO1)	Terpenoids	Sesquiterpenoids	-	2	2.29062e+06	2.68961e+06	1.99402e+06	3.10584e+06	2353663	2.39617e+06	0.790324	0.40744	0.759293	1.12638	0.171694	insig
Lmdp002969	C21H20O13	Myricetin-3-O-galactoside*	Flavonoids	Flavonols	15648-86-9	2	35035135	3.81037e+07	2.85791e+07	39535720	1.76911e+07	2.63523e+07	0.840818	0.453145	0.769321	0.821675	-0.28336	insig
pmn001528	C28H18O17	Tetragallic Acid(3''-O-galloyl-4''-O-galloyl-4-O-galloyl-galloyl acid)	Phenolic acids	Phenolic acids	-	3	28340	23517.4	44712.5	65020	28340	31675	0.603641	0.527042	0.809086	1.29476	0.372687	insig
Lssp210325	C26H42O9	Grayanoside C	Terpenoids	Ditepenoids	-	3	74449.5	285588	115812	369532	100463	173867	0.519177	0.616963	0.856096	1.35308	0.436246	insig
Lakp003115	C14H16O8	5-O-β-D-Glucopyranosyl-3-hydrobenzo(b)fu-ran-2-one	Phenolic acids	Phenolic acids	-	2	333192	623036	399132	335410	765382	415413	0.259465	0.75459	0.90857	1.11867	0.161789	insig
MWS0274	C9H10O3	DL-3-Phenyllactic acid	Organic acids	Organic acids	828-01-3	3	6879.38	6670	16675	20005	53350	21946.2	1.50059	0.174609	0.699777	3.15312	1.65678	up
pme1216	C6H5NO2	2-Picolinic acid	Organic acids	Organic acids	98-98-6	3	46034.5	56125.4	29618.5	51405.4	46246.7	94297.8	0.993195	0.325832	0.722968	1.45661	0.542616	insig
Hmhn002738	C5H4O3	3-Furoic acid	Organic acids	Organic acids	488-93-7	3	360711	358540	374377	394434	377131	430709	1.41793	0.138976	0.692426	1.09935	0.136645	insig
Lmhn003494	C20H16O10	Caffeoylbenzoyltartaric acid	Phenolic acids	Phenolic acids	-	3	157381	326548	345408	266698	167573	163762	0.840966	0.339374	0.731508	0.721097	-0.471734	insig
Jmzn003343	C26H34O11	Saikolignanoside A	Lignans and Coumarins	Lignans	-	1	2.34278e+06	960564	1.56806e+06	1.21256e+06	1.16691e+06	2.17954e+06	0.117321	0.851017	0.949602	0.935875	-0.0956123	insig
pmp000239	C26H26O16	Luteolin-6-C-(5''-glucuronyl)xyloside	Flavonoids	Flavones	-	3	53318.4	70020	113385	32915.1	27092.7	58726.9	1.374	0.146501	0.694085	0.501576	-0.995461	down
MWS201426	C8H16N2O3S	Ala-Met	Amino acids and derivatives	Amino acids and derivatives	14486-05-6	3	95908.3	56337.7	32868.5	62140.1	152666	84815.1	0.993365	0.317856	0.719765	1.61857	0.694721	insig
MWSmce229	C9H10O4	3,4-Dimethoxybenzoic acid; Veratric acid	Phenolic acids	Phenolic acids	93-07-2	3	111222	130702	176780	158425	111222	108991	0.494992	0.625771	0.862745	0.904309	-0.145112	insig
[truncated: 150 more rows]

## Sheet: Table S2
Table S2. Differentially expressed genes associated with flavonoid synthesis
Gene ID	Pathway Name	Level 1	Level 2	log2(B/A)	A_1 FPKM	A_2 FPKM	A_3 FPKM	B_1 FPKM	B_2 FPKM	B_3 FPKM	log2(B/A)	Qvalue(A-vs-B)	Pvalue(A-vs-B)	Kegg Orthology	Nt	Nr	Pfam	Kog	Swissprot	GO
TRINITY_DN11131_c0_g2_i1-C_3	ko01110//Biosynthesis of secondary metabolites;ko00940//Phenylpropanoid biosynthesis;ko00945//Stilbenoid, diarylheptanoid and gingerol biosynthesis;ko00941//Flavonoid biosynthesis;ko01100//Metabolic pathways	Metabolism	Global and overview maps;Biosynthesis of other secondary metabolites	-6.09152	16.45	2.43	85.5	0.11	1.59	0.04	-6.09152	0.0203498	0.000470848	K13065//shikimate O-hydroxycinnamoyltransferase [EC:2.3.1.133]+ko01100//Metabolic pathways+ko01110//Biosynthesis of secondary metabolites+ko00940//Phenylpropanoid biosynthesis+ko00941//Flavonoid biosynthesis+ko00945//Stilbenoid, diarylheptanoid and gingerol biosynthesis;K13065//shikimate O-hydroxycinnamoyltransferase [EC:2.3.1.133]+ko01100//Metabolic pathways+ko01110//Biosynthesis of secondary me…	AP020618.1 Prunus dulcis DNA, unplaced-scaffold_281	hypothetical protein RHGRI_033146 [Rhododendron griersonianum]			Acetyl-CoA-benzylalcohol acetyltransferase OS=Clarkia breweri OX=36903 GN=BEAT PE=1 SV=1	GO:0016747//acyltransferase activity, transferring groups other than amino-acyl groups
TRINITY_DN1197_c0_g1_i3-B_2	ko00941//Flavonoid biosynthesis;ko00945//Stilbenoid, diarylheptanoid and gingerol biosynthesis;ko01100//Metabolic pathways;ko01110//Biosynthesis of secondary metabolites;ko00940//Phenylpropanoid biosynthesis	Metabolism	Global and overview maps;Biosynthesis of other secondary metabolites	3.74268	1.22	1.03	0.2	0.57	25.58	6.85	3.74268	0.0175642	0.000392371	K13065//shikimate O-hydroxycinnamoyltransferase [EC:2.3.1.133]+ko01100//Metabolic pathways+ko01110//Biosynthesis of secondary metabolites+ko00940//Phenylpropanoid biosynthesis+ko00941//Flavonoid biosynthesis+ko00945//Stilbenoid, diarylheptanoid and gingerol biosynthesis;K13065//shikimate O-hydroxycinnamoyltransferase [EC:2.3.1.133]+ko01100//Metabolic pathways+ko01110//Biosynthesis of secondary me…		hypothetical protein RHSIM_Rhsim12G0036300 [Rhododendron simsii]	Transferase family		Stemmadenine O-acetyltransferase OS=Catharanthus roseus OX=4058 GN=SAT PE=1 SV=1	GO:0016747//acyltransferase activity, transferring groups other than amino-acyl groups
TRINITY_DN1296_c0_g3_i1-C_2	ko01110//Biosynthesis of secondary metabolites;ko01100//Metabolic pathways;ko00942//Anthocyanin biosynthesis	Metabolism	Global and overview maps;Biosynthesis of other secondary metabolites	-1.39792	3.46	5.13	4.21	1.57	1.85	1.59	-1.39792	0.00104819	1.17918e-05	K12930//anthocyanidin 3-O-glucosyltransferase [EC:2.4.1.115]+ko01100//Metabolic pathways+ko01110//Biosynthesis of secondary metabolites+ko00942//Anthocyanin biosynthesis;K12930//anthocyanidin 3-O-glucosyltransferase [EC:2.4.1.115]+ko01100//Metabolic pathways+ko01110//Biosynthesis of secondary metabolites+ko00942//Anthocyanin biosynthesis;K12930//anthocyanidin 3-O-glucosyltransferase [EC:2.4.1.115…	XM_028232014.1 PREDICTED: Camellia sinensis anthocyanidin 3-O-glucosyltransferase 7-like (LOC114288492), mRNA	hypothetical protein RHGRI_030399 [Rhododendron griersonianum]	UDP-glucoronosyl and UDP-glucosyl transferase	[GC] KOG1192 UDP-glucuronosyl and UDP-glucosyl transferase	Flavonol 3-O-glucosyltransferase F3GT2 OS=Actinidia chinensis var. chinensis OX=1590841 GN=F3GT2 PE=1 SV=1	GO:0008194//UDP-glycosyltransferase activity
TRINITY_DN1414_c0_g1_i2-B_1	ko01100//Metabolic pathways;ko01110//Biosynthesis of secondary metabolites;ko00943//Isoflavonoid biosynthesis	Metabolism	Global and overview maps;Biosynthesis of other secondary metabolites	0.735406	9.21	9.62	8.54	13.32	15.09	18.61	0.735406	0.0219284	0.000523409	K13260//isoflavone/4'-methoxyisoflavone 2'-hydroxylase [EC:1.14.14.90 1.14.14.89]+ko01100//Metabolic pathways+ko01110//Biosynthesis of secondary metabolites+ko00943//Isoflavonoid biosynthesis;K13260//isoflavone/4'-methoxyisoflavone 2'-hydroxylase [EC:1.14.14.90 1.14.14.89]+ko01100//Metabolic pathways+ko01110//Biosynthesis of secondary metabolites+ko00943//Isoflavonoid biosynthesis;K13260//isoflav…	XM_028229615.1 PREDICTED: Camellia sinensis cytochrome P450 81E8-like (LOC114286449), mRNA	hypothetical protein RHGRI_029327 [Rhododendron griersonianum]	Cytochrome P450	[Q] KOG0156 Cytochrome P450 CYP2 subfamily	Cytochrome P450 81Q32 OS=Catharanthus roseus OX=4058 GN=CYP81Q32 PE=2 SV=1
TRINITY_DN14153_c1_g2_i1-C_2	ko00941//Flavonoid biosynthesis;ko00942//Anthocyanin biosynthesis;ko01110//Biosynthesis of secondary metabolites	Metabolism	Global and overview maps;Biosynthesis of other secondary metabolites	-1.1396	13.58	20.04	17.81	8.15	8.67	7.33	-1.1396	0.000600425	6.02006e-06	K22845//phlorizin synthase [EC:2.4.1.357]+ko01110//Biosynthesis of secondary metabolites+ko00941//Flavonoid biosynthesis;K12938//anthocyanidin 5,3-O-glucosyltransferase [EC:2.4.1.-]+ko00942//Anthocyanin biosynthesis;K22845//phlorizin synthase [EC:2.4.1.357]+ko01110//Biosynthesis of secondary metabolites+ko00941//Flavonoid biosynthesis;K12938//anthocyanidin 5,3-O-glucosyltransferase [EC:2.4.1.-]+k…	KF954943.1 Actinidia deliciosa glycosyltransferase (GT3) mRNA, complete cds	glycosyltransferase [Actinidia deliciosa]	UDP-glucoronosyl and UDP-glucosyl transferase	[GC] KOG1192 UDP-glucuronosyl and UDP-glucosyl transferase	UDP-glycosyltransferase 88B1 OS=Stevia rebaudiana OX=55670 GN=UGT88B1 PE=2 SV=1	GO:0008194//UDP-glycosyltransferase activity
TRINITY_DN1483_c0_g1_i8-C_2	ko01110//Biosynthesis of secondary metabolites;ko00942//Anthocyanin biosynthesis	Metabolism	Global and overview maps;Biosynthesis of other secondary metabolites	-5.11585	68.94	69.87	4.24	0.13	2.63	1.38	-5.11585	0.00808315	0.000144862	K12338//anthocyanidin 3-O-glucoside 5-O-glucosyltransferase [EC:2.4.1.298]+ko01110//Biosynthesis of secondary metabolites+ko00942//Anthocyanin biosynthesis;K13692//UDP-glucose:(indol-3-yl)acetate beta-D-glucosyltransferase [EC:2.4.1.121];K13692//UDP-glucose:(indol-3-yl)acetate beta-D-glucosyltransferase [EC:2.4.1.121]	XM_028195851.1 PREDICTED: Camellia sinensis UDP-glycosyltransferase 75C1-like (LOC114256232), mRNA	hypothetical protein RHSIM_Rhsim02G0068600 [Rhododendron simsii]	UDP-glucoronosyl and UDP-glucosyl transferase	[GC] KOG1192 UDP-glucuronosyl and UDP-glucosyl transferase	UDP-glycosyltransferase 75C1 OS=Solanum lycopersicum OX=4081 GN=UGT75C1 PE=1 SV=1	GO:0008194//UDP-glycosyltransferase activity
TRINITY_DN15393_c0_g2_i3-A_2	ko00944//Flavone and flavonol biosynthesis;ko01110//Biosynthesis of secondary metabolites;ko00941//Flavonoid biosynthesis	Metabolism	Biosynthesis of other secondary metabolites;Global and overview maps	-2.05112	2.46	6.82	2.92	0.79	1.23	1.02	-2.05112	0.00198189	2.56427e-05	K13083//flavonoid 3',5'-hydroxylase [EC:1.14.14.81]+ko01110//Biosynthesis of secondary metabolites+ko00941//Flavonoid biosynthesis+ko00944//Flavone and flavonol biosynthesis;K13083//flavonoid 3',5'-hydroxylase [EC:1.14.14.81]+ko01110//Biosynthesis of secondary metabolites+ko00941//Flavonoid biosynthesis+ko00944//Flavone and flavonol biosynthesis;K13083//flavonoid 3',5'-hydroxylase [EC:1.14.14.81]…	LC547906.1 Rhododendron mucronatum var. ripense RrF3'5'H1-B mRNA for flavonoid 3',5'-hydroxylase, complete CDS	flavonoid 3&apos;,5&apos;-hydroxylase [Rhododendron yedoense var. poukhanense]	Cytochrome P450	[Q] KOG0156 Cytochrome P450 CYP2 subfamily	Flavonoid 3',5'-hydroxylase 1 OS=Petunia hybrida OX=4102 GN=CYP75A1 PE=1 SV=1
TRINITY_DN1555_c0_g1_i1-C_2	ko01100//Metabolic pathways;ko01110//Biosynthesis of secondary metabolites;ko00943//Isoflavonoid biosynthesis	Metabolism	Biosynthesis of other secondary metabolites;Global and overview maps	2.97526	1.01	0.99	0.35	3.19	10.59	4.96	2.97526	0.000240732	1.96986e-06	K13265//vestitone reductase [EC:1.1.1.348]+ko01100//Metabolic pathways+ko01110//Biosynthesis of secondary metabolites+ko00943//Isoflavonoid biosynthesis;K13265//vestitone reductase [EC:1.1.1.348]+ko01100//Metabolic pathways+ko01110//Biosynthesis of secondary metabolites+ko00943//Isoflavonoid biosynthesis;K13265//vestitone reductase [EC:1.1.1.348]+ko01100//Metabolic pathways+ko01110//Biosynthesis …	XM_028244325.1 PREDICTED: Camellia sinensis vestitone reductase-like (LOC114299554), transcript variant X1, mRNA	hypothetical protein RHGRI_019218 [Rhododendron griersonianum]	NAD dependent epimerase/dehydratase family	[V] KOG1502 Flavonol reductase/cinnamoyl-CoA reductase	Vestitone reductase OS=Medicago sativa OX=3879 PE=1 SV=1	GO:0003824//catalytic activity
TRINITY_DN1673_c0_g2_i5-B_1	ko00941//Flavonoid biosynthesis;ko01110//Biosynthesis of secondary metabolites	Metabolism	Global and overview maps;Biosynthesis of other secondary metabolites	2.04217	2.28	1.55	0.7	3.25	7.97	7.62	2.04217	0.0231563	0.000565036	K22950//acylphloroglucinol glucosyltransferase [EC:2.4.1.358];K22845//phlorizin synthase [EC:2.4.1.357]+ko01110//Biosynthesis of secondary metabolites+ko00941//Flavonoid biosynthesis;K22845//phlorizin synthase [EC:2.4.1.357]+ko01110//Biosynthesis of secondary metabolites+ko00941//Flavonoid biosynthesis;K22845//phlorizin synthase [EC:2.4.1.357]+ko01110//Biosynthesis of secondary metabolites+ko0094…	XM_028942148.1 PREDICTED: Prosopis alba anthocyanidin 3-O-glucosyltransferase 2-like (LOC114753459), mRNA	hypothetical protein RHGRI_010266 [Rhododendron griersonianum]	UDP-glucoronosyl and UDP-glucosyl transferase	[GC] KOG1192 UDP-glucuronosyl and UDP-glucosyl transferase	UDP-glycosyltransferase 71A16 OS=Pyrus communis OX=23211 GN=UGT71A16 PE=1 SV=1
TRINITY_DN1689_c0_g1_i1-A_2	ko00950//Isoquinoline alkaloid biosynthesis;ko02010//ABC transporters;ko00941//Flavonoid biosynthesis;ko01100//Metabolic pathways;ko01110//Biosynthesis of secondary metabolites	Environmental Information Processing;Metabolism	Biosynthesis of other secondary metabolites;Global and overview maps;Membrane transport	-1.58834	2.7	4.61	3.06	0.75	1.39	1.45	-1.58834	0.0101708	0.000194891	K14975//codeine 3-O-demethylase [EC:1.14.11.32]+ko01100//Metabolic pathways+ko00950//Isoquinoline alkaloid biosynthesis+ko01110//Biosynthesis of secondary metabolites;K14975//codeine 3-O-demethylase [EC:1.14.11.32]+ko01100//Metabolic pathways+ko00950//Isoquinoline alkaloid biosynthesis+ko01110//Biosynthesis of secondary metabolites;K14975//codeine 3-O-demethylase [EC:1.14.11.32]+ko01100//Metaboli…	XM_028227319.1 PREDICTED: Camellia sinensis protein SRG1-like (LOC114284426), mRNA	hypothetical protein RHSIM_Rhsim03G0252400 [Rhododendron simsii]	2OG-Fe(II) oxygenase superfamily	[QR] KOG0143 Iron/ascorbate family oxidoreductases	Codeine O-demethylase OS=Papaver somniferum OX=3469 GN=CODM PE=1 SV=1	GO:0016021//integral component of membrane;GO:0046872//metal ion binding;GO:0016491//oxidoreductase activity
TRINITY_DN177_c0_g1_i1-A_2	ko00944//Flavone and flavonol biosynthesis;ko01100//Metabolic pathways;ko00942//Anthocyanin biosynthesis;ko01110//Biosynthesis of secondary metabolites	Metabolism	Global and overview maps;Biosynthesis of other secondary metabolites	-1.71309	96.69	127.64	89.02	49.3	18.05	26.95	-1.71309	0.00434592	6.5765e-05	K13269//kaempferol 3-O-beta-D-galactosyltransferase [EC:2.4.1.234]+ko01110//Biosynthesis of secondary metabolites+ko00944//Flavone and flavonol biosynthesis;K13269//kaempferol 3-O-beta-D-galactosyltransferase [EC:2.4.1.234]+ko01110//Biosynthesis of secondary metabolites+ko00944//Flavone and flavonol biosynthesis;K13269//kaempferol 3-O-beta-D-galactosyltransferase [EC:2.4.1.234]+ko01110//Biosynthe…		hypothetical protein RHGRI_003944 [Rhododendron griersonianum] &gt;KAG5560766.1 hypothetical protein RHGRI_003944 [Rhododendron griersonianum]			Anthocyanidin 3-O-galactosyltransferase F3GT1 OS=Actinidia chinensis var. chinensis OX=1590841 GN=F3GT1 PE=1 SV=1	GO:0008194//UDP-glycosyltransferase activity
TRINITY_DN20190_c0_g1_i1-C_3	ko01100//Metabolic pathways;ko01110//Biosynthesis of secondary metabolites;ko00943//Isoflavonoid biosynthesis	Metabolism	Biosynthesis of other secondary metabolites;Global and overview maps	3.00982	1.38	4.7	4.67	15.91	52.82	21.29	3.00982	0.000218792	1.73541e-06	K14440//SWI/SNF-related matrix-associated actin-dependent regulator of chromatin subfamily A-like protein 1 [EC:3.6.4.12];K25075//pterocarpan synthase [EC:4.2.1.139]+ko01100//Metabolic pathways+ko01110//Biosynthesis of secondary metabolites+ko00943//Isoflavonoid biosynthesis;K25075//pterocarpan synthase [EC:4.2.1.139]+ko01100//Metabolic pathways+ko01110//Biosynthesis of secondary metabolites+ko00…	OU015483.1 Impatiens glandulifera genome assembly, chromosome: 3	hypothetical protein RHGRI_019956 [Rhododendron griersonianum]	Dirigent-like protein		Dirigent protein 5 OS=Arabidopsis thaliana OX=3702 GN=DIR5 PE=2 SV=1	GO:0048046//apoplast
[truncated: 30 more rows]

## Sheet:  Table S3
Table S3. Correlation analysis of WRKY TFs with key enzyme genes in the flavonoid synthesis pathway
Omics_1	Omics_2	Correlation	P-Value
TRINITY_DN21396_c0_g1_i1-C_3	TRINITY_DN1448_c1_g1_i5-B_2WRKY	0.949162	0.00381103
TRINITY_DN21396_c0_g1_i1-C_3	TRINITY_DN21369_c0_g1_i1-C_3WRKY	0.91052	0.0116518
TRINITY_DN21396_c0_g1_i1-C_3	TRINITY_DN321_c1_g2_i1-B_3WRKY	0.931127	0.0069519
TRINITY_DN21396_c0_g1_i1-C_3	TRINITY_DN475_c1_g3_i1-B_3WRKY	0.939721	0.00534084
TRINITY_DN21396_c0_g1_i1-C_3	TRINITY_DN8220_c0_g1_i4-B_2WRKY	0.971344	0.00122
TRINITY_DN4856_c0_g5_i2-A_1	TRINITY_DN21369_c0_g1_i1-C_3WRKY	-0.903534	0.0135098
TRINITY_DN4856_c0_g5_i2-A_1	TRINITY_DN2144_c0_g3_i3-A_2WRKY	0.924559	0.00832235
TRINITY_DN4856_c0_g5_i2-A_1	TRINITY_DN321_c1_g2_i1-B_3WRKY	-0.928006	0.00758823
[truncated: 10 more rows]
